# Supplementary material for: Di-μ-chlorido-bis­{[4-chloro-2-(dimethyl­amino­meth­yl)phenyl-κ2 C 1,N]palladium(II)}
Source: Acta Crystallogr Sect E Struct Rep Online. 2010 Feb 3;66(Pt 3):m252. doi: 10.1107/S1600536810003569 (PMC2983531; doi:10.1107/S1600536810003569)
Supplement: Supplementary file 1 [file e-66-0m252-sup1.cif]

##############################################################################
###                                                                        ###
###        Electronic paper (Acta Crystallographica Section E)             ###
###                                                                        ###
##############################################################################
#                                                                            #
# This CIF contains the data in a paper accepted for publication in Acta     #
# Crystallographica Section E. It conforms to the requirements of Notes      #
# for Authors for Section E, and has been peer reviewed under the auspices   #
# of the IUCr Commission on Journals.                                        #
#                                                                            #
# Full details of the Crystallographic Information File format               #
# are given in the paper "The Crystallographic Information File (CIF):       #
# a New Standard Archive File for Crystallography" by S. R. Hall, F. H.      #
# Allen and I. D. Brown [Acta Cryst. (1991), A47, 655-685].                  #
#                                                                            #
# The current version of the core CIF dictionary is obtainable from          #
# ftp://ftp.iucr.org/pub/cif_core.dic. The current version number is 2.4.    #
#                                                                            #
# Software is freely available for graphical display of the structure(s) in  #
# this CIF.  For information consult the CIF home page http://www.iucr.org/  #
# cif/home.html                                                              #
#                                                                            #
# This file may be used for bona fide research purposes within the           #
# scientific community so long as proper attribution is given to the journal # 
# article from which it was obtained.                                        #
#                                                                            #
##############################################################################
                                             
data_I
_audit_creation_method     SHELXL-97
_chemical_name_systematic
;
Di-\m-chlorido-bis{[4-chloro-2-(dimethylaminomethyl)phenyl-
\k^2^<i>C</i>^1^,<i>N</i>]palladium(II)}
;
_chemical_name_common     ?
_chemical_formula_moiety     'C18 H22 Cl4 N2 Pd2'
_chemical_formula_sum     'C18 H22 Cl4 N2 Pd2'
_chemical_formula_iupac     '[Pd2 (C9 H11 Cl N)2 Cl2]'
_chemical_formula_weight     620.98
_chemical_melting_point     473
_symmetry_cell_setting     Monoclinic
_symmetry_space_group_name_H-M     'C 2/c'
_symmetry_space_group_name_hall     '-C 2yc'
loop_
    _symmetry_equiv_pos_as_xyz
    'x, y, z'
    '-x, y, -z+1/2'
    'x+1/2, y+1/2, z'
    '-x+1/2, y+1/2, -z+1/2'
    '-x, -y, -z'
    'x, -y, z-1/2'
    '-x+1/2, -y+1/2, -z'
    'x+1/2, -y+1/2, z-1/2'
_cell_length_a     28.450(2)
_cell_length_b     5.6325(5)
_cell_length_c     14.2844(11)
_cell_angle_alpha     90.00
_cell_angle_beta     111.7020(10)
_cell_angle_gamma     90.00
_cell_volume     2126.7(3)
_cell_formula_units_Z     4
_cell_measurement_reflns_used     4334
_cell_measurement_theta_min     5.091
_cell_measurement_theta_max     56.647
_cell_measurement_temperature     296
_exptl_crystal_description     Prismatic
_exptl_crystal_colour     colourless
_exptl_crystal_size_max     0.479
_exptl_crystal_size_mid     0.408
_exptl_crystal_size_min     0.345
_exptl_crystal_density_diffrn     1.939
_exptl_crystal_density_meas     ?
_exptl_crystal_density_method     'not measured'
_exptl_crystal_F_000     1216
_exptl_absorpt_coefficient_mu     2.199
_exptl_absorpt_correction_type     multi-scan
_exptl_absorpt_process_details     '(SADABS; Bruker, 2000)'
_exptl_absorpt_correction_T_min     0.57609
_exptl_absorpt_correction_T_max     1.00000
_exptl_special_details
;
;
_diffrn_ambient_temperature     296
_diffrn_radiation_type     MoK\a
_diffrn_radiation_wavelength     0.71073
_diffrn_radiation_source     'fine-focus sealed tube'
_diffrn_radiation_monochromator     graphite
_diffrn_measurement_device_type     'Bruker SMART CCD area-detector'
_diffrn_measurement_method     'phi and omega scans'
_diffrn_detector_area_resol_mean     ?
_diffrn_reflns_number     5903
_diffrn_reflns_av_R_equivalents     0.0713
_diffrn_reflns_av_sigmaI/netI     0.0507
_diffrn_reflns_theta_min     2.88
_diffrn_reflns_theta_max     27.00
_diffrn_reflns_theta_full     27.00
_diffrn_measured_fraction_theta_max     0.994
_diffrn_measured_fraction_theta_full     0.994
_diffrn_reflns_limit_h_min     -36
_diffrn_reflns_limit_h_max     32
_diffrn_reflns_limit_k_min     -7
_diffrn_reflns_limit_k_max     5
_diffrn_reflns_limit_l_min     -16
_diffrn_reflns_limit_l_max     18
_diffrn_standards_number     ?
_diffrn_standards_interval_count     ?
_diffrn_standards_interval_time     ?
_diffrn_standards_decay_%     ?
_refine_special_details
;
Refinement of <i>F</i>^2^ against ALL reflections. The weighted <i>R</i>-factor
wR and goodness of fit <i>S</i> are based on <i>F</i>^2^, conventional
<i>R</i>-factors <i>R</i> are based on <i>F</i>, with <i>F</i> set to zero for
negative <i>F</i>^2^. The threshold expression of <i>F</i>^2^ >
\s(<i>F</i>^2^) is used only for calculating <i>R</i>-factors(gt) etc. and is
not relevant to the choice of reflections for refinement. <i>R</i>-factors
based on <i>F</i>^2^ are statistically about twice as large as those based on
<i>F</i>, and <i>R</i>- factors based on ALL data will be even larger.
;
_reflns_number_total     2315
_reflns_number_gt     2173
_reflns_threshold_expression     I>2sigma(I)
_refine_ls_structure_factor_coef     Fsqd
_refine_ls_matrix_type     full
_refine_ls_R_factor_all     0.0343
_refine_ls_R_factor_gt     0.0317
_refine_ls_wR_factor_gt     0.0852
_refine_ls_wR_factor_ref     0.0871
_refine_ls_goodness_of_fit_ref     1.098
_refine_ls_restrained_S_all     1.103
_refine_ls_number_reflns     2315
_refine_ls_number_parameters     119
_refine_ls_number_restraints     1
_refine_ls_hydrogen_treatment     constr
_refine_ls_weighting_scheme     calc
_refine_ls_weighting_details
         'calc w=1/[\s^2^(Fo^2^)+(0.0385P)^2^+2.2145P] where P=(Fo^2^+2Fc^2^)/3'
_atom_sites_solution_hydrogens     geom
_atom_sites_solution_primary     direct
_atom_sites_solution_secondary     difmap
_refine_ls_shift/su_max     0.003
_refine_ls_shift/su_mean     0.000
_refine_diff_density_max     0.775
_refine_diff_density_min     -0.587
_refine_ls_extinction_method     'SHELXL97 (Sheldrick, 2008)'
_refine_ls_extinction_coef     0.00136(18)
_refine_ls_extinction_expression
                                  'Fc^*^=kFc[1+0.001xFc^2^\l^3^/sin(2\q)]^-1/4^'
loop_
    _atom_type_symbol
    _atom_type_description
    _atom_type_scat_dispersion_real
    _atom_type_scat_dispersion_imag
    _atom_type_scat_source
    'C' 'C' 0.0033 0.0016
                         'International Tables Vol C Tables 4.2.6.8 and 6.1.1.4'
    'H' 'H' 0.0000 0.0000
                         'International Tables Vol C Tables 4.2.6.8 and 6.1.1.4'
    'N' 'N' 0.0061 0.0033
                         'International Tables Vol C Tables 4.2.6.8 and 6.1.1.4'
    'Cl' 'Cl' 0.1484 0.1585
                         'International Tables Vol C Tables 4.2.6.8 and 6.1.1.4'
    'Pd' 'Pd' -0.9988 1.0072
                         'International Tables Vol C Tables 4.2.6.8 and 6.1.1.4'
_computing_data_collection     'SMART (Bruker, 2000)'
_computing_cell_refinement     'SAINT (Bruker, 2000)'
_computing_data_reduction     'SHELXTL (Sheldrick, 2008)'
_computing_structure_solution     'SHELXS97 (Sheldrick, 2008)'
_computing_structure_refinement     'SHELXL97 (Sheldrick, 2008)'
_computing_molecular_graphics     'SHELXTL (Sheldrick, 2008)'
_computing_publication_material     'SHELXTL (Sheldrick, 2008)'
loop_
    _atom_site_type_symbol
    _atom_site_label
    _atom_site_fract_x
    _atom_site_fract_y
    _atom_site_fract_z
    _atom_site_U_iso_or_equiv
    _atom_site_adp_type
    _atom_site_calc_flag
    _atom_site_refinement_flags
    _atom_site_occupancy
    _atom_site_disorder_assembly
    _atom_site_disorder_group
    C C1 0.61584(12) 0.7531(6) 0.6472(2) 0.0377(6) Uani d . 1 . .
    C C2 0.63683(13) 0.6229(7) 0.7349(3) 0.0451(7) Uani d . 1 . .
    H H2 0.6217 0.4815 0.7422 0.054 Uiso calc R 1 . .
    C C3 0.68036(14) 0.7007(7) 0.8124(3) 0.0504(9) Uani d . 1 . .
    H H3 0.6943 0.6131 0.8715 0.061 Uiso calc R 1 . .
    C C4 0.70230(13) 0.9093(7) 0.8000(3) 0.0475(8) Uani d . 1 . .
    C C5 0.68411(13) 1.0366(6) 0.7124(3) 0.0476(8) Uani d . 1 . .
    H H5 0.7005 1.1737 0.7046 0.057 Uiso calc R 1 . .
    C C6 0.64054(12) 0.9577(6) 0.6348(2) 0.0402(7) Uani d . 1 . .
    C C7 0.61785(14) 1.0829(6) 0.5364(3) 0.0482(8) Uani d . 1 . .
    H H7A 0.5963 1.2114 0.5418 0.058 Uiso calc R 1 . .
    H H7B 0.6443 1.1494 0.5168 0.058 Uiso calc R 1 . .
    C C8 0.62160(16) 0.7642(8) 0.4257(3) 0.0571(10) Uani d . 1 . .
    H H8A 0.6451 0.6797 0.4819 0.086 Uiso calc R 1 . .
    H H8B 0.6398 0.8666 0.3973 0.086 Uiso calc R 1 . .
    H H8C 0.6019 0.6530 0.3756 0.086 Uiso calc R 1 . .
    C C9 0.55179(15) 1.0332(8) 0.3720(3) 0.0621(10) Uani d . 1 . .
    H H9A 0.5294 1.1284 0.3928 0.093 Uiso calc R 1 . .
    H H9B 0.5325 0.9194 0.3228 0.093 Uiso calc R 1 . .
    H H9C 0.5701 1.1335 0.3431 0.093 Uiso calc R 1 . .
    N N1 0.58771(10) 0.9079(5) 0.4600(2) 0.0394(6) Uani d . 1 . .
    Cl Cl1 0.75511(4) 1.0154(2) 0.89840(8) 0.0736(3) Uani d . 1 . .
    Cl Cl2 0.47788(3) 0.5844(2) 0.38205(6) 0.0541(3) Uani d U 1 . .
    Pd Pd 0.554347(8) 0.67878(4) 0.530312(17) 0.03578(13) Uani d U 1 . .
loop_
    _atom_site_aniso_label
    _atom_site_aniso_U_11
    _atom_site_aniso_U_22
    _atom_site_aniso_U_33
    _atom_site_aniso_U_12
    _atom_site_aniso_U_13
    _atom_site_aniso_U_23
    C1 0.0328(15) 0.0447(15) 0.0372(16) -0.0005(14) 0.0147(13) -0.0023(14)
    C2 0.0404(17) 0.0540(18) 0.0401(18) -0.0104(16) 0.0141(15) 0.0013(16)
    C3 0.0437(19) 0.066(2) 0.0407(19) -0.0012(17) 0.0142(16) 0.0021(16)
    C4 0.0343(15) 0.062(2) 0.0442(19) -0.0047(16) 0.0128(14) -0.0132(17)
    C5 0.0427(17) 0.0464(17) 0.055(2) -0.0107(15) 0.0196(15) -0.0109(16)
    C6 0.0388(15) 0.0407(16) 0.0419(17) -0.0043(14) 0.0160(13) -0.0042(13)
    C7 0.0504(19) 0.0382(16) 0.054(2) -0.0067(16) 0.0172(16) 0.0016(15)
    C8 0.057(2) 0.067(2) 0.062(2) -0.006(2) 0.040(2) -0.006(2)
    C9 0.054(2) 0.065(2) 0.055(2) -0.005(2) 0.0054(18) 0.0188(19)
    N1 0.0345(13) 0.0446(14) 0.0395(14) -0.0032(12) 0.0143(11) 0.0020(12)
    Cl1 0.0546(5) 0.0955(8) 0.0562(6) -0.0190(6) 0.0036(5) -0.0209(6)
    Cl2 0.0381(4) 0.0759(6) 0.0446(4) -0.0177(4) 0.0109(3) 0.0122(4)
    Pd 0.02757(16) 0.04355(18) 0.03759(18) -0.00378(9) 0.01365(12) 0.00214(9)
_geom_special_details
;
All esds (except the esd in the dihedral angle between two l.s. planes) are
estimated using the full covariance matrix. The cell esds are taken into
account individually in the estimation of esds in distances, angles and
torsion angles; correlations between esds in cell parameters are only used
when they are defined by crystal symmetry. An approximate (isotropic)
treatment of cell esds is used for estimating esds involving l.s. planes.
;
loop_
    _geom_bond_atom_site_label_1
    _geom_bond_atom_site_label_2
    _geom_bond_site_symmetry_2
    _geom_bond_distance
    _geom_bond_publ_flag
    C1 C2 . 1.382(5) ?
    C1 C6 . 1.395(5) ?
    C1 Pd . 1.966(3) ?
    C2 C3 . 1.392(5) ?
    C2 H2 . 0.9300 ?
    C3 C4 . 1.373(5) ?
    C3 H3 . 0.9300 ?
    C4 C5 . 1.367(5) ?
    C4 Cl1 . 1.740(3) ?
    C5 C6 . 1.395(5) ?
    C5 H5 . 0.9300 ?
    C6 C7 . 1.490(5) ?
    C7 N1 . 1.485(4) ?
    C7 H7A . 0.9700 ?
    C7 H7B . 0.9700 ?
    C8 N1 . 1.474(5) ?
    C8 H8A . 0.9600 ?
    C8 H8B . 0.9600 ?
    C8 H8C . 0.9600 ?
    C9 N1 . 1.475(4) ?
    C9 H9A . 0.9600 ?
    C9 H9B . 0.9600 ?
    C9 H9C . 0.9600 ?
    N1 Pd . 2.068(3) ?
    Cl2 Pd 5_666 2.3356(9) ?
    Cl2 Pd . 2.4683(9) ?
    Pd Cl2 5_666 2.3356(9) ?
loop_
    _geom_angle_atom_site_label_1
    _geom_angle_atom_site_label_2
    _geom_angle_atom_site_label_3
    _geom_angle_site_symmetry_1
    _geom_angle_site_symmetry_3
    _geom_angle
    _geom_angle_publ_flag
    C2 C1 C6 . . 119.0(3) ?
    C2 C1 Pd . . 127.4(3) ?
    C6 C1 Pd . . 113.6(2) ?
    C1 C2 C3 . . 120.9(3) ?
    C1 C2 H2 . . 119.6 ?
    C3 C2 H2 . . 119.6 ?
    C4 C3 C2 . . 118.7(3) ?
    C4 C3 H3 . . 120.7 ?
    C2 C3 H3 . . 120.7 ?
    C5 C4 C3 . . 122.1(3) ?
    C5 C4 Cl1 . . 118.8(3) ?
    C3 C4 Cl1 . . 119.2(3) ?
    C4 C5 C6 . . 119.0(3) ?
    C4 C5 H5 . . 120.5 ?
    C6 C5 H5 . . 120.5 ?
    C1 C6 C5 . . 120.3(3) ?
    C1 C6 C7 . . 116.6(3) ?
    C5 C6 C7 . . 123.1(3) ?
    N1 C7 C6 . . 108.1(3) ?
    N1 C7 H7A . . 110.1 ?
    C6 C7 H7A . . 110.1 ?
    N1 C7 H7B . . 110.1 ?
    C6 C7 H7B . . 110.1 ?
    H7A C7 H7B . . 108.4 ?
    N1 C8 H8A . . 109.5 ?
    N1 C8 H8B . . 109.5 ?
    H8A C8 H8B . . 109.5 ?
    N1 C8 H8C . . 109.5 ?
    H8A C8 H8C . . 109.5 ?
    H8B C8 H8C . . 109.5 ?
    N1 C9 H9A . . 109.5 ?
    N1 C9 H9B . . 109.5 ?
    H9A C9 H9B . . 109.5 ?
    N1 C9 H9C . . 109.5 ?
    H9A C9 H9C . . 109.5 ?
    H9B C9 H9C . . 109.5 ?
    C8 N1 C9 . . 108.1(3) ?
    C8 N1 C7 . . 109.7(3) ?
    C9 N1 C7 . . 109.8(3) ?
    C8 N1 Pd . . 107.0(2) ?
    C9 N1 Pd . . 114.5(2) ?
    C7 N1 Pd . . 107.56(19) ?
    Pd Cl2 Pd 5_666 . 94.18(3) ?
    C1 Pd N1 . . 81.70(12) ?
    C1 Pd Cl2 . 5_666 94.72(10) ?
    N1 Pd Cl2 . 5_666 176.12(8) ?
    C1 Pd Cl2 . . 179.19(9) ?
    N1 Pd Cl2 . . 97.75(8) ?
    Cl2 Pd Cl2 5_666 . 85.82(3) ?
loop_
    _geom_torsion_atom_site_label_1
    _geom_torsion_atom_site_label_2
    _geom_torsion_atom_site_label_3
    _geom_torsion_atom_site_label_4
    _geom_torsion_site_symmetry_1
    _geom_torsion_site_symmetry_2
    _geom_torsion_site_symmetry_3
    _geom_torsion_site_symmetry_4
    _geom_torsion
    _geom_torsion_publ_flag
    C6 C1 C2 C3 . . . . 3.6(5) ?
    Pd C1 C2 C3 . . . . -178.9(3) ?
    C1 C2 C3 C4 . . . . -0.3(6) ?
    C2 C3 C4 C5 . . . . -3.1(6) ?
    C2 C3 C4 Cl1 . . . . 177.2(3) ?
    C3 C4 C5 C6 . . . . 3.0(5) ?
    Cl1 C4 C5 C6 . . . . -177.3(3) ?
    C2 C1 C6 C5 . . . . -3.8(5) ?
    Pd C1 C6 C5 . . . . 178.4(2) ?
    C2 C1 C6 C7 . . . . 176.5(3) ?
    Pd C1 C6 C7 . . . . -1.4(4) ?
    C4 C5 C6 C1 . . . . 0.5(5) ?
    C4 C5 C6 C7 . . . . -179.7(3) ?
    C1 C6 C7 N1 . . . . -24.2(4) ?
    C5 C6 C7 N1 . . . . 156.0(3) ?
    C6 C7 N1 C8 . . . . -79.8(3) ?
    C6 C7 N1 C9 . . . . 161.5(3) ?
    C6 C7 N1 Pd . . . . 36.3(3) ?
    C2 C1 Pd N1 . . . . -159.6(3) ?
    C6 C1 Pd N1 . . . . 18.0(2) ?
    C2 C1 Pd Cl2 . . . 5_666 18.9(3) ?
    C6 C1 Pd Cl2 . . . 5_666 -163.5(2) ?
    C2 C1 Pd Cl2 . . . . -112(7) ?
    C6 C1 Pd Cl2 . . . . 65(8) ?
    C8 N1 Pd C1 . . . . 87.3(3) ?
    C9 N1 Pd C1 . . . . -152.8(3) ?
    C7 N1 Pd C1 . . . . -30.5(2) ?
    C8 N1 Pd Cl2 . . . 5_666 64.6(13) ?
    C9 N1 Pd Cl2 . . . 5_666 -175.6(11) ?
    C7 N1 Pd Cl2 . . . 5_666 -53.2(13) ?
    C8 N1 Pd Cl2 . . . . -92.1(2) ?
    C9 N1 Pd Cl2 . . . . 27.8(3) ?
    C7 N1 Pd Cl2 . . . . 150.1(2) ?
    Pd Cl2 Pd C1 5_666 . . . 131(8) ?
    Pd Cl2 Pd N1 5_666 . . . 178.46(8) ?
    Pd Cl2 Pd Cl2 5_666 . . 5_666 0.0 ?
loop_
    _geom_hbond_atom_site_label_D
    _geom_hbond_atom_site_label_H
    _geom_hbond_atom_site_label_A
    _geom_hbond_site_symmetry_A
    _geom_hbond_distance_DH
    _geom_hbond_distance_HA
    _geom_hbond_distance_DA
    _geom_hbond_angle_DHA
    C2 H2 Cl2 5_666 0.9300 2.7600 3.283(4) 117.00
    C9 H9B Cl2 . 0.9600 2.7700 3.325(5) 118.00
data_global
_journal_date_recd_electronic     2010-01-12
_journal_date_accepted     2010-01-28
_journal_name_full     'Acta Crystallographica, Section E'
_journal_year     2010
_journal_volume     66
_journal_issue      3
_journal_page_first     m252
_journal_page_last     m252
_journal_paper_category     QM
_journal_coeditor_code     BQ2191
_publ_contact_author_name     'Fan Yang'
_publ_contact_author_address
;
Department of Chemistry
East China Normal University
3663 North Zhongshan Road
Shanghai 200062
China
;
_publ_contact_author_email     'fyang@chem.ecnu.edu.cn'
_publ_contact_author_fax     '86-21-62232100'
_publ_contact_author_phone     '86-21-62232764'
_publ_section_title
;\
Di-\m-chlorido-bis{[4-chloro-2-(dimethylaminomethyl)phenyl-\k^2^<i>C</i>^1^,\
<i>N</i>]palladium(II)}
;
loop_
    _publ_author_name
    _publ_author_footnote
    _publ_author_address
    'Sang, Yankui' .
;
Department of Chemistry
East China Normal University
3663 North Zhongshan Road
Shanghai 200062
People's Republic of China
;
    'Hong, Qiaomin' .
;
Department of Chemistry
East China Normal University
3663 North Zhongshan Road
Shanghai 200062
People's Republic of China
;
    'Qiu, Wenwei' .
;
Department of Chemistry
East China Normal University
3663 North Zhongshan Road
Shanghai 200062
People's Republic of China
;
    'Liu, Qiancai' .
;
Department of Chemistry
East China Normal University
3663 North Zhongshan Road
Shanghai 200062
People's Republic of China
;
    'Yang, Fan' .
;
Department of Chemistry
East China Normal University
3663 North Zhongshan Road
Shanghai 200062
People's Republic of China
;
