# Supplementary material for: Di-μ-chlorido-bis­{[4-chloro-2-(dimethyl­amino­meth­yl)phenyl-κ2 C 1,N]palladium(II)}
Source: Acta Crystallogr Sect E Struct Rep Online. 2010 Feb 3;66(Pt 3):m252. doi: 10.1107/S1600536810003569 (PMC2983531; doi:10.1107/S1600536810003569)
Supplement: Supplementary file 2 [file e-66-0m252-Isup2.hkl]

#
# h,k,l, Fc-squared, Fo-squared, sigma(Fo-squared) and status flag
#
data_I
_shelx_title ' cd26405 in C2/c'
_shelx_refln_list_code          4
_shelx_F_calc_maximum      430.93
_exptl_crystal_F_000      1216.00
_reflns_d_resolution_high  0.7828
 
loop_
 _symmetry_equiv_pos_as_xyz
 'x, y, z'
 '-x, y, -z+1/2'
 'x+1/2, y+1/2, z'
 '-x+1/2, y+1/2, -z+1/2'
 '-x, -y, -z'
 'x, -y, z-1/2'
 '-x+1/2, -y+1/2, -z'
 'x+1/2, -y+1/2, z-1/2'
 
_cell_length_a    28.4496
_cell_length_b     5.6325
_cell_length_c    14.2844
_cell_angle_alpha  90.000
_cell_angle_beta  111.702
_cell_angle_gamma  90.000
 
_shelx_F_squared_multiplier     1.000
 
loop_
 _refln_index_h
 _refln_index_k
 _refln_index_l
 _refln_F_squared_calc
 _refln_F_squared_meas
 _refln_F_squared_sigma
 _refln_observed_status
   4   0   0     3003.01     3438.50     63.31 o
   6   0   0    24399.95    25594.42    767.28 o
   8   0   0    13218.56    13112.54    256.18 o
  10   0   0    81826.79    76102.09   1371.51 o
  12   0   0    25733.40    26222.80    687.59 o
  14   0   0     6753.85     7263.85    215.10 o
  16   0   0    38962.50    39197.80   1056.11 o
  18   0   0     5487.45     4814.08    144.63 o
  20   0   0    13730.50    13282.52    871.83 o
  22   0   0       14.83       60.27     38.66 o
  24   0   0     2575.14     2344.08    118.47 o
  26   0   0    17685.22    17132.87   1361.63 o
  28   0   0    10772.30    10167.74    576.08 o
  30   0   0     8330.93     8586.58    213.50 o
  32   0   0      114.12      107.06     29.74 o
   1   1   0    10390.81    10756.05     91.87 o
   3   1   0    42165.81    44815.45   1396.44 o
   5   1   0     5978.70     6566.75    243.48 o
   7   1   0      245.66      299.48     35.78 o
   9   1   0     4021.37     4016.12    146.12 o
  11   1   0    12735.29    11179.70   1124.26 o
  13   1   0      205.63      248.15     10.43 o
  15   1   0      559.74      546.05     13.99 o
  17   1   0     5187.52     5207.01    151.50 o
  19   1   0      127.24      141.71     12.33 o
  21   1   0      117.99      143.52     13.23 o
  23   1   0     2741.08     2553.31     85.77 o
  25   1   0     2260.90     2091.79    125.61 o
  27   1   0     5029.29     4913.05    200.46 o
  29   1   0      546.68      496.59     33.53 o
  31   1   0      437.85      428.36     38.25 o
  33   1   0      103.18      126.69     25.49 o
   0   2   0      252.98      237.36     18.44 o
   2   2   0    26017.83    25256.94   1212.21 o
   4   2   0     9217.89     9635.05    268.23 o
   6   2   0     1141.07     1131.13     23.21 o
   8   2   0    29401.71    29626.76   1093.92 o
  10   2   0     4517.34     4512.65    222.25 o
  12   2   0    15602.56    16201.72   1008.12 o
  14   2   0      537.12      501.83     18.20 o
  16   2   0     2561.44     2420.65    100.50 o
  18   2   0    23234.74    23191.37   1092.31 o
  20   2   0     2058.84     2013.53     81.54 o
  22   2   0     1888.28     1940.22    132.21 o
  24   2   0      130.01      149.83     30.29 o
  26   2   0      284.62      298.16     24.77 o
  28   2   0     2195.31     2160.02     91.57 o
  30   2   0      470.94      463.77     32.43 o
  32   2   0        0.73       12.33     12.44 o
   1   3   0    43976.16    39453.48   2874.26 o
   3   3   0     5756.29     5201.74     74.98 o
   5   3   0      332.62      280.76     14.40 o
   7   3   0    13189.32    12396.94    584.51 o
   9   3   0    45866.09    45524.37   2271.02 o
  11   3   0    16659.89    16108.96    911.49 o
  13   3   0     4558.73     4293.85    239.92 o
  15   3   0     5575.15     5327.25    397.79 o
  17   3   0     9798.81     9618.21    746.42 o
  19   3   0    11016.06    11273.72    792.13 o
  21   3   0     4091.95     4018.75    308.55 o
  23   3   0      276.76      239.91     38.96 o
  25   3   0     5671.59     5262.68    575.93 o
  27   3   0     3046.99     2893.40    236.05 o
  29   3   0     3338.02     3323.74    382.22 o
   0   4   0      343.77      253.27     56.51 o
   2   4   0     4150.48     3673.30    216.37 o
   4   4   0        3.92       19.67      7.39 o
   6   4   0       72.11       96.39     35.90 o
   8   4   0     2249.81     2173.61     79.56 o
  10   4   0        7.29       27.67     12.12 o
  12   4   0      597.53      569.87     54.12 o
  14   4   0      801.21      776.43     52.46 o
  16   4   0      481.03      462.35     62.29 o
  18   4   0       22.25       64.89     23.70 o
  20   4   0        2.63       11.37     13.00 o
  22   4   0        0.91        4.96     13.80 o
  24   4   0      335.59      349.47     37.17 o
  26   4   0      440.50      448.64     51.15 o
  28   4   0      290.49      288.76     61.86 o
   1   5   0     4035.44     3864.08     83.17 o
   3   5   0      361.09      432.33     55.32 o
   5   5   0      415.40      393.25     41.94 o
   7   5   0     5557.06     5849.33    369.24 o
   9   5   0     3853.81     3950.51    207.27 o
  11   5   0     2009.27     2276.33    280.63 o
  13   5   0      134.22      154.42     24.34 o
  15   5   0      305.58      393.04     58.29 o
  17   5   0     3657.75     3365.96    162.56 o
  19   5   0     3158.59     3061.89    128.60 o
  21   5   0     1871.95     1688.86     98.78 o
  23   5   0      111.44      122.52     37.47 o
   0   6   0     1283.34     1324.47     77.35 o
   2   6   0      794.51      828.78     44.14 o
   4   6   0      482.31      514.14     49.97 o
   6   6   0     1003.69     1077.52     50.90 o
   8   6   0     3559.64     3903.66    395.97 o
  10   6   0     4305.54     4580.48    178.67 o
  12   6   0      295.41      295.02     46.39 o
  14   6   0       52.08       92.78     28.55 o
  16   6   0     1498.06     1545.24     95.20 o
  18   6   0     1899.53     1750.71    104.73 o
   1   7   0        3.66       29.25     14.50 o
   3   7   0      107.02      164.05     24.58 o
   5   7   0      115.14      175.09     28.85 o
   7   7   0        5.95       23.79     14.82 o
 -33   1   1     2896.33     3179.94     96.39 o
 -31   1   1     2680.84     2819.88     87.08 o
 -29   1   1      496.08      484.90     42.18 o
 -27   1   1     1675.88     1628.87     58.19 o
 -25   1   1    10097.73     9572.33    443.91 o
 -23   1   1     9715.47     8876.79    483.88 o
 -21   1   1     4242.64     4057.80    133.43 o
 -19   1   1      341.36      399.83     29.06 o
 -17   1   1    16885.70    17135.31    482.27 o
 -15   1   1    52809.57    52753.03   1686.64 o
 -13   1   1    39450.39    39049.46   1153.85 o
 -11   1   1    12470.28    12349.06    442.85 o
  -9   1   1     5256.56     5388.84    172.56 o
  -7   1   1    14300.96    13666.89    577.90 o
  -5   1   1    58544.43    59191.02   2343.45 o
  -3   1   1   119942.70   110677.65   6550.19 o
  -1   1   1     3970.04     4040.90     53.98 o
   1   1   1    30469.48    29818.50   1283.12 o
   3   1   1    42961.82    43359.82    905.57 o
   5   1   1    43968.77    43321.27   1971.61 o
   7   1   1     1284.77     1240.87     83.51 o
   9   1   1     2229.39     2194.58     57.54 o
  11   1   1    32564.09    32932.61   1102.59 o
  13   1   1    48341.79    48307.98   1907.64 o
  15   1   1    17582.77    17653.35    533.06 o
  17   1   1      980.37      976.03     36.30 o
  19   1   1     2842.66     2744.67    149.56 o
  21   1   1    14018.55    13790.70    504.40 o
  23   1   1    12112.76    11787.22    430.73 o
  25   1   1     5830.23     5361.91    230.81 o
  27   1   1      411.66      445.13     35.03 o
  29   1   1      729.19      776.55     37.19 o
  31   1   1     4259.32     4149.82    181.45 o
 -32   2   1     2125.25     2094.83    145.60 o
 -30   2   1      452.12      498.78     30.81 o
 -28   2   1       17.24       34.48     12.16 o
 -26   2   1     2656.98     2457.19    120.16 o
 -24   2   1     4408.92     4183.98    241.49 o
 -22   2   1     2947.95     2846.30    121.86 o
 -20   2   1     2123.50     2180.21     42.27 o
 -18   2   1     2963.96     3000.91    139.12 o
 -16   2   1    33378.71    34215.52   1343.37 o
 -14   2   1    40346.63    40743.07   1444.30 o
 -12   2   1    30610.30    31468.95   1331.46 o
 -10   2   1      313.17      326.05     13.65 o
  -8   2   1     5237.73     4968.68    175.30 o
  -6   2   1    28591.22    28760.26   1142.40 o
  -4   2   1    47456.93    48400.88   1248.31 o
  -2   2   1    22482.72    22386.64    403.94 o
   0   2   1      917.79      942.29     22.51 o
   2   2   1     5914.86     5284.35    366.44 o
   4   2   1     9795.08     9427.62    139.74 o
   6   2   1     8586.51     8356.40    280.76 o
   8   2   1      181.22      218.05     11.98 o
  10   2   1    11194.95    11517.82    562.35 o
  12   2   1    21239.74    21117.84   1026.27 o
  14   2   1    36476.91    36093.68   2104.11 o
  16   2   1     4705.45     4492.51    367.91 o
  18   2   1       59.19       84.45     18.89 o
  20   2   1     7748.14     7603.98    346.29 o
  22   2   1    14091.03    14186.88    791.16 o
  24   2   1     5904.79     5915.08    278.30 o
  26   2   1     1111.09     1186.89     39.24 o
  28   2   1       14.88        6.74     10.52 o
  30   2   1     1355.75     1392.75     51.22 o
 -31   3   1      100.87      152.77     28.85 o
 -29   3   1       61.34       45.83     19.47 o
 -27   3   1      272.03      280.29     33.15 o
 -25   3   1      290.04      227.49     28.59 o
 -23   3   1      547.15      516.38     42.53 o
 -21   3   1     2460.94     2185.72    154.18 o
 -19   3   1     3748.31     3410.15    234.61 o
 -17   3   1      656.90      727.25     51.25 o
 -15   3   1       12.32       26.80      9.40 o
 -13   3   1      131.13      143.47     36.48 o
 -11   3   1      951.27     1058.42     41.34 o
  -9   3   1     2272.98     2407.42     74.43 o
  -7   3   1     2825.21     2819.64     86.92 o
  -5   3   1      657.55      723.14     32.59 o
  -3   3   1      859.49      813.47     19.16 o
  -1   3   1      297.35      377.52     23.18 o
   1   3   1     4519.75     4564.16     68.01 o
   3   3   1    11577.35     9581.62   1466.94 o
   5   3   1     3729.06     3484.61    132.03 o
   7   3   1     4456.55     4401.12    164.89 o
   9   3   1     2618.91     2626.75     88.64 o
  11   3   1     6218.97     6159.47    365.76 o
  13   3   1     2067.26     1957.44     97.94 o
  15   3   1     4731.00     4302.48     93.84 o
  17   3   1        6.14       17.20     20.74 o
  19   3   1      429.76      398.80     55.30 o
  21   3   1        0.81       19.58     10.49 o
  23   3   1        5.98       25.47     14.60 o
  25   3   1      126.98      114.77     22.85 o
  27   3   1      109.46       84.85     22.47 o
  29   3   1      845.70      794.94     75.55 o
 -28   4   1       50.22       52.28     20.56 o
 -26   4   1     2518.68     2388.32    322.60 o
 -24   4   1     7677.74     7129.24    477.00 o
 -22   4   1     6159.24     5485.36    377.57 o
 -20   4   1      979.05      951.04     46.47 o
 -18   4   1      546.63      464.55     32.39 o
 -16   4   1     2393.99     2387.86    204.89 o
 -14   4   1     6662.15     6307.29    287.18 o
 -12   4   1     3298.46     3176.86    177.03 o
 -10   4   1       26.14       81.10     19.12 o
  -8   4   1     7438.21     7194.67    272.11 o
  -6   4   1    12974.69    12619.48    217.15 o
  -4   4   1    17801.34    17806.69    312.65 o
  -2   4   1     2266.96     2150.90     35.74 o
   0   4   1     2820.18     2802.21     40.79 o
   2   4   1    16581.97    15385.67    440.76 o
   4   4   1    25045.47    21546.43   2100.32 o
   6   4   1    19179.54    19862.44    996.76 o
   8   4   1     1531.33     1497.20     43.30 o
  10   4   1     1258.76     1373.10    102.18 o
  12   4   1    11735.92    11578.01    601.41 o
  14   4   1     3267.85     3394.91    377.55 o
  16   4   1     1530.06     1517.35    114.85 o
  18   4   1        0.73       -0.15     10.62 o
  20   4   1     1539.85     1635.62    116.17 o
  22   4   1     4845.75     4568.15    372.01 o
  24   4   1     2413.67     2255.69    283.31 o
  26   4   1      129.23      129.52     25.61 o
 -23   5   1     1772.66     1788.12    127.05 o
 -21   5   1     1125.93     1081.69     54.47 o
 -19   5   1      708.56      613.76     41.42 o
 -17   5   1      681.59      603.23     39.09 o
 -15   5   1     1510.27     1402.26     55.61 o
 -13   5   1     2052.74     2060.77    146.38 o
 -11   5   1      791.64      810.37     42.32 o
  -9   5   1       21.03       65.93     20.91 o
  -7   5   1     3377.48     3259.93    135.18 o
  -5   5   1     2902.86     2776.16    105.75 o
  -3   5   1     1921.21     1836.03     50.68 o
  -1   5   1        6.21        7.41      8.84 o
   1   5   1      615.65      654.66     28.47 o
   3   5   1     3689.95     3626.92     64.11 o
   5   5   1     5090.58     4947.39    129.92 o
   7   5   1     2378.13     2484.58     54.80 o
   9   5   1      141.35      181.35     23.74 o
  11   5   1      450.05      505.11     39.26 o
  13   5   1     1945.82     1999.80    240.44 o
  15   5   1      859.63      897.31    127.91 o
  17   5   1       58.46       47.12     22.60 o
  19   5   1      317.51      261.11     47.58 o
  21   5   1      992.45     1039.92     79.12 o
  23   5   1     1467.47     1316.73     92.22 o
 -18   6   1      206.24      177.24     46.39 o
 -16   6   1      774.05      756.68     68.41 o
 -14   6   1       73.88      129.65     35.09 o
 -12   6   1      321.51      375.91     46.99 o
 -10   6   1       64.64       78.41     19.75 o
  -8   6   1      708.52      722.73     59.78 o
  -6   6   1     1175.67     1243.80     54.90 o
  -4   6   1      520.66      585.30     38.48 o
  -2   6   1      349.60      396.33     45.50 o
   0   6   1       37.54       67.20     17.36 o
   2   6   1      128.38      136.69     30.93 o
   4   6   1     1742.28     1729.18     63.74 o
   6   6   1      808.00      939.01     48.13 o
   8   6   1        3.51       29.77     19.03 o
  10   6   1       45.86       56.35     16.57 o
  12   6   1      161.94      246.15     59.48 o
  14   6   1     1271.30     1173.28     81.51 o
  16   6   1      244.36      255.75     46.99 o
  -7   7   1     1081.54     1406.41     91.02 o
  -5   7   1     1860.64     2138.38    106.82 o
  -3   7   1      486.63      600.32     39.43 o
  -1   7   1       25.59       24.77     12.27 o
   1   7   1      522.54      717.41     72.87 o
   3   7   1     1608.40     1870.96     71.09 o
   5   7   1     1379.61     1687.73     68.16 o
 -34   0   2       56.88       50.55     22.60 o
 -32   0   2     2692.49     2936.38    124.41 o
 -30   0   2     8931.89     9154.10    213.57 o
 -28   0   2    20380.37    22426.17    330.72 o
 -26   0   2     7432.81     7078.70    776.28 o
 -24   0   2       44.49       73.87     15.41 o
 -22   0   2    11227.04    10753.57    699.68 o
 -20   0   2    27128.89    26042.98   1860.90 o
 -18   0   2    55244.66    54278.32   3104.23 o
 -16   0   2     6740.98     5969.38    784.71 o
 -14   0   2       10.71       98.94     73.08 o
 -12   0   2    16778.38    14994.35   1107.55 o
 -10   0   2    18203.46    16186.67    986.39 o
  -8   0   2      501.40      378.03     16.52 o
  -6   0   2    36436.92    37315.45   1910.96 o
  -4   0   2    34311.11    34594.14    583.82 o
  -2   0   2   185698.30   136209.73   7271.69 o
   0   0   2    97110.18   110342.12    732.02 o
   2   0   2    42925.78    49556.23   3553.22 o
   4   0   2     4093.60     4304.79     46.50 o
   6   0   2   110858.41   119865.59  10648.63 o
   8   0   2    63311.73    67776.81   4567.95 o
  10   0   2   121153.55   128699.45  11609.46 o
  12   0   2     2336.96     2116.80    120.02 o
  14   0   2      110.45      117.37     13.86 o
  16   0   2    13990.56    12726.88    135.33 o
  18   0   2     8867.86     8416.53    345.50 o
  20   0   2     7398.41     6942.42    349.94 o
  22   0   2     1964.12     1762.23     65.17 o
  24   0   2      633.15      600.37     36.72 o
  26   0   2     6131.10     5729.31    267.91 o
  28   0   2     3630.41     3454.39     94.97 o
  30   0   2     1271.28     1116.46     56.15 o
  32   0   2     2381.74     2196.74    110.70 o
 -33   1   2      179.86      188.35     26.44 o
 -31   1   2     2372.03     2496.63     80.17 o
 -29   1   2     2351.46     2445.83    108.85 o
 -27   1   2     3094.95     3008.48    155.11 o
 -25   1   2        9.05       20.15      9.49 o
 -23   1   2      880.28      890.11     46.40 o
 -21   1   2    11502.46    11391.62    458.07 o
 -19   1   2     3534.97     3353.80    299.26 o
 -17   1   2    13711.87    14288.44    333.15 o
 -15   1   2      140.23      222.84     41.39 o
 -13   1   2     1109.42     1212.62     41.15 o
 -11   1   2     9834.03     9976.99    306.94 o
  -9   1   2       74.52      106.22     21.65 o
  -7   1   2     9967.57    10402.26    279.44 o
  -5   1   2   160705.47   149842.80   6262.41 o
  -3   1   2     6674.19     7052.62    235.17 o
  -1   1   2    38230.97    37109.40   1485.46 o
   1   1   2     1219.12     1397.16     31.47 o
   3   1   2     4090.08     4249.04    122.44 o
   5   1   2    29855.83    30838.71   1165.11 o
   7   1   2    18465.02    19008.56    926.19 o
   9   1   2    52308.46    55432.04   2279.67 o
  11   1   2     1720.21     1698.01     61.23 o
  13   1   2     7883.64     8248.07    254.16 o
  15   1   2     2752.81     2696.12    102.39 o
  17   1   2      662.92      651.76     30.49 o
  19   1   2     3831.15     3696.68    151.17 o
  21   1   2      348.75      321.51     19.20 o
  23   1   2      238.56      256.81     19.44 o
  25   1   2     2985.13     2682.10     93.15 o
  27   1   2      727.50      659.74     31.51 o
  29   1   2        4.55       14.37      9.81 o
  31   1   2      320.99      320.33     30.43 o
 -32   2   2      114.87       88.49     24.09 o
 -30   2   2     2307.13     2236.97    139.94 o
 -28   2   2     1427.70     1292.26    107.60 o
 -26   2   2      887.02      883.49     85.81 o
 -24   2   2        1.03        8.49      9.01 o
 -22   2   2     1914.78     1876.83     75.86 o
 -20   2   2    12565.76    12666.26    452.75 o
 -18   2   2     1047.76     1058.93     37.39 o
 -16   2   2      267.30      243.58     11.99 o
 -14   2   2     5254.95     5432.75    208.20 o
 -12   2   2    22538.22    22985.20    842.01 o
 -10   2   2    30860.61    30360.54   1041.77 o
  -8   2   2    26173.96    26795.84    879.79 o
  -6   2   2      448.10      567.14     14.76 o
  -4   2   2    13966.83    14978.34    227.58 o
  -2   2   2    16642.80    16249.14    272.22 o
   0   2   2    19356.24    18720.05    371.49 o
   2   2   2    12560.22    12408.59    478.81 o
   4   2   2     7348.84     7377.41    381.84 o
   6   2   2     4202.76     4193.98    214.76 o
   8   2   2    15771.71    15218.95    783.69 o
  10   2   2     2117.70     2218.93     80.31 o
  12   2   2     2003.69     2147.65     84.78 o
  14   2   2     9811.39     9585.59    439.17 o
  16   2   2     8635.37     7898.22    253.36 o
  18   2   2    16204.52    15999.32   1104.29 o
  20   2   2      675.75      657.24     55.84 o
  22   2   2      609.87      679.48     53.39 o
  24   2   2     2196.86     2172.00    137.18 o
  26   2   2     2175.44     2130.37    181.03 o
  28   2   2     3303.40     3167.20    262.26 o
  30   2   2       27.92       31.50     17.85 o
 -31   3   2     1338.17     1370.12    146.36 o
 -29   3   2     6467.38     6193.08    704.73 o
 -27   3   2     4922.93     4737.14    542.10 o
 -25   3   2     1545.14     1417.68     98.18 o
 -23   3   2     1166.00      999.92     46.27 o
 -21   3   2     3065.29     2834.88    210.19 o
 -19   3   2    18724.07    16883.55    888.90 o
 -17   3   2     3997.47     3842.87    305.44 o
 -15   3   2     1443.76     1462.27    125.97 o
 -13   3   2    15184.05    15374.11   1133.41 o
 -11   3   2    16872.11    16747.24    965.08 o
  -9   3   2    29410.99    28207.45   1295.47 o
  -7   3   2     2891.86     2967.56     97.33 o
  -5   3   2      327.38      379.10     17.11 o
  -3   3   2    51446.20    52019.80   1178.99 o
  -1   3   2    18982.54    18563.78    449.93 o
   1   3   2    25646.10    23658.39    634.51 o
   3   3   2      221.80      221.16     12.95 o
   5   3   2     1517.62     1317.53     48.07 o
   7   3   2    34221.87    35909.75   1287.90 o
   9   3   2    15915.72    15243.07    812.76 o
  11   3   2    13171.10    12826.94    725.49 o
  13   3   2     2247.78     2179.23    106.02 o
  15   3   2     3345.56     3454.05    259.62 o
  17   3   2    13038.36    13026.69    882.44 o
  19   3   2     8788.07     8869.76    461.67 o
  21   3   2     1215.30     1213.79     85.41 o
  23   3   2     1241.06     1285.39     92.51 o
  25   3   2     1967.64     2047.89    198.77 o
  27   3   2     3620.69     3586.34    301.87 o
 -28   4   2      461.58      445.60     39.74 o
 -26   4   2      481.19      515.64     57.10 o
 -24   4   2       71.28       73.22     22.28 o
 -22   4   2       30.66       70.25     28.25 o
 -20   4   2      392.09      538.60    111.83 o
 -18   4   2      625.52      606.17     36.57 o
 -16   4   2      264.42      266.15     26.70 o
 -14   4   2      180.96      174.08     23.74 o
 -12   4   2        9.27       29.00      8.76 o
 -10   4   2       14.51        4.17      6.60 o
  -8   4   2       60.95       73.77     11.69 o
  -6   4   2       59.83       70.73     11.63 o
  -4   4   2      638.71      682.00     71.29 o
  -2   4   2     1360.38     1218.14     43.75 o
   0   4   2      942.52      882.01     28.95 o
   2   4   2     1289.66     1256.86     69.58 o
   4   4   2     1064.58     1012.88     33.35 o
   6   4   2     1123.70     1162.06     70.42 o
   8   4   2     5007.05     5149.07    295.35 o
  10   4   2       43.43       80.76     29.41 o
  12   4   2      104.68      113.90     30.07 o
  14   4   2       33.20       59.12     16.76 o
  16   4   2       36.28       27.08     10.44 o
  18   4   2      692.75      770.88     74.43 o
  20   4   2       76.41       77.91     15.59 o
  22   4   2       80.17       83.94     20.74 o
  24   4   2      465.23      495.83     64.54 o
  26   4   2       30.88       39.65     18.71 o
 -25   5   2        0.16        8.68     16.58 o
 -23   5   2      450.19      410.50     37.63 o
 -21   5   2     3574.96     3264.64    209.29 o
 -19   5   2     2131.94     1988.60     69.60 o
 -17   5   2      781.92      685.83     41.42 o
 -15   5   2      677.95      658.84     39.48 o
 -13   5   2     2251.04     2079.53    129.16 o
 -11   5   2     8654.61     8525.83    679.26 o
  -9   5   2     3033.81     3102.00    225.77 o
  -7   5   2     3176.73     3175.44    138.05 o
  -5   5   2       40.63       51.66     11.90 o
  -3   5   2     1624.93     1631.83     43.62 o
  -1   5   2     7480.32     7183.32     91.43 o
   1   5   2     4096.73     4081.55     71.27 o
   3   5   2      527.06      572.94     27.73 o
   5   5   2     2884.38     2740.09     71.58 o
   7   5   2     1252.63     1316.86     63.13 o
   9   5   2     3629.69     3615.90    325.16 o
  11   5   2      239.03      247.22     35.09 o
  13   5   2      251.99      271.02     29.43 o
  15   5   2     3137.57     3282.53    311.97 o
  17   5   2     3016.37     3262.95    374.46 o
  19   5   2     1344.75     1022.19     76.75 o
  21   5   2      194.25      154.04     42.82 o
 -18   6   2     1126.02     1177.98     87.46 o
 -16   6   2      241.92      255.16     48.18 o
 -14   6   2      167.94      189.13     41.63 o
 -12   6   2     2957.96     2906.90    123.23 o
 -10   6   2     4969.44     4760.40    157.27 o
  -8   6   2     2978.38     3216.68     85.86 o
  -6   6   2       20.43       22.82     17.25 o
  -4   6   2     1030.41     1164.75    110.96 o
  -2   6   2     1864.14     1946.51    125.27 o
   0   6   2     2150.23     2232.34     93.44 o
   2   6   2      686.57      724.64     42.48 o
   4   6   2       41.10      120.36     60.66 o
   6   6   2     1429.04     1429.36     69.91 o
   8   6   2     1703.81     1763.03     89.26 o
  10   6   2     1129.92     1221.41     55.53 o
  12   6   2        8.19       28.93     14.22 o
  14   6   2      584.95      796.59     63.95 o
  16   6   2     1586.39     1644.04     99.96 o
  -7   7   2       67.10       77.32     26.76 o
  -5   7   2       81.58      165.34     38.06 o
  -3   7   2       23.48       23.14     13.71 o
  -1   7   2       35.51       60.66     22.60 o
   1   7   2        0.11       39.51     14.08 o
   3   7   2        2.42       46.76     15.12 o
   5   7   2        0.96       13.88     14.28 o
 -35   1   3     2690.50     2913.05     93.61 o
 -33   1   3     4365.08     4583.78    111.80 o
 -31   1   3     2387.17     2540.42     79.91 o
 -29   1   3       57.02       73.35     17.78 o
 -27   1   3     2145.71     2007.30    189.34 o
 -25   1   3    11660.23    11161.71   1024.12 o
 -23   1   3    12042.32    11592.23    993.59 o
 -21   1   3      112.83      118.88     16.53 o
 -19   1   3     9854.80     9797.39    348.08 o
 -17   1   3    23680.64    23740.40    993.83 o
 -15   1   3    27458.32    26973.31    762.43 o
 -13   1   3    14612.25    14095.85    348.31 o
 -11   1   3      102.29      190.30     13.09 o
  -9   1   3    20679.69    21078.50    561.41 o
  -7   1   3   156108.14   140397.78   6079.22 o
  -5   1   3    72039.63    67596.48   2322.95 o
  -3   1   3     5004.30     4893.71    125.42 o
  -1   1   3     2578.95     2900.57     50.97 o
   1   1   3    19434.94    20294.46    491.35 o
   3   1   3    62117.55    58775.22   4519.43 o
   5   1   3    47770.77    49113.74   2031.94 o
   7   1   3     7730.76     8938.18    410.65 o
   9   1   3    24684.57    26161.63   1628.60 o
  11   1   3    24913.68    26072.33   1022.37 o
  13   1   3    14867.87    14397.84    544.68 o
  15   1   3     3574.39     3361.26    120.32 o
  17   1   3     1499.91     1373.07     67.97 o
  19   1   3    10325.92     9962.85    449.74 o
  21   1   3    11262.31    11150.76    420.26 o
  23   1   3     8055.99     7824.01    288.15 o
  25   1   3     1244.15     1036.91     35.10 o
  27   1   3      386.21      342.16     23.49 o
  29   1   3     3466.56     3250.65    106.22 o
 -34   2   3     3389.14     3710.85    105.27 o
 -32   2   3     4055.57     4565.41    114.34 o
 -30   2   3      614.66      650.73     41.58 o
 -28   2   3      477.96      481.68     49.60 o
 -26   2   3      942.56      945.04     79.16 o
 -24   2   3     1887.05     1891.18    120.57 o
 -22   2   3     3958.97     3876.69    145.66 o
 -20   2   3      427.54      490.41     85.76 o
 -18   2   3     5590.62     5559.67    177.08 o
 -16   2   3    23143.06    24082.80    887.57 o
 -14   2   3    13806.86    14403.88    433.59 o
 -12   2   3     3765.52     4061.65    193.64 o
 -10   2   3     5486.14     5516.11    362.07 o
  -8   2   3    51054.66    50878.96   2076.36 o
  -6   2   3    69199.29    68352.98   3341.04 o
  -4   2   3    32506.01    33363.45    688.58 o
  -2   2   3     8225.24     8195.34    216.41 o
   0   2   3     3616.49     3325.41    114.60 o
   2   2   3    16297.87    15937.19    445.27 o
   4   2   3    19987.29    19191.19    902.02 o
   6   2   3       52.12       21.42      5.89 o
   8   2   3      261.59      249.22     13.42 o
  10   2   3     2299.14     2041.64     67.46 o
  12   2   3     8047.38     7649.38    591.65 o
  14   2   3     6048.82     5732.18    317.98 o
  16   2   3       29.20      185.22    100.71 o
  18   2   3     6331.91     6076.35    347.87 o
  20   2   3    13279.04    13313.67    697.46 o
  22   2   3     5181.08     5283.96    325.73 o
  24   2   3     4073.94     3988.26    221.72 o
  26   2   3       28.21       52.01     15.55 o
  28   2   3     1190.17     1235.46    131.34 o
 -31   3   3      174.43      180.09     43.42 o
 -29   3   3      815.48      682.89     44.80 o
 -27   3   3      967.98      894.31     41.19 o
 -25   3   3     1075.04      930.93    118.40 o
 -23   3   3     1748.69     1531.78    148.48 o
 -21   3   3      233.75      226.84     20.62 o
 -19   3   3       21.68      150.62     99.14 o
 -17   3   3        1.05        8.34      7.72 o
 -15   3   3     1931.23     1887.68    105.00 o
 -13   3   3     2195.51     1897.04    116.10 o
 -11   3   3     1826.23     1982.22    101.65 o
  -9   3   3      153.79      260.36     67.00 o
  -7   3   3        1.16       13.70      5.23 o
  -5   3   3      193.98      198.59      9.21 o
  -3   3   3     1658.32     1704.35     30.89 o
  -1   3   3     4176.57     4088.80    159.38 o
   1   3   3     5530.25     5437.49    346.20 o
   3   3   3     1841.90     1678.21     40.59 o
   5   3   3       94.34       70.63      8.99 o
   7   3   3       62.74       78.91     12.58 o
   9   3   3      800.17      835.67     35.34 o
  11   3   3     3670.44     3431.43    104.58 o
  13   3   3     2420.34     2400.91    203.85 o
  15   3   3     2472.42     2372.60    155.87 o
  17   3   3      976.93      979.62     84.35 o
  19   3   3      127.78      162.47     19.34 o
  21   3   3        9.83       22.14     10.11 o
  23   3   3       12.66       27.13     13.96 o
  25   3   3       34.57       65.56     16.14 o
  27   3   3      369.82      370.01     44.02 o
 -28   4   3     1411.71     1281.82    108.88 o
 -26   4   3     5466.96     5277.04    347.94 o
 -24   4   3    10132.66     9128.92    442.80 o
 -22   4   3     2209.79     2013.62    169.63 o
 -20   4   3        8.78       36.11     15.07 o
 -18   4   3     4956.16     4203.60    128.71 o
 -16   4   3    11531.48    10375.96    643.79 o
 -14   4   3    12461.35    11085.67    607.69 o
 -12   4   3     1335.05     1305.09     93.71 o
 -10   4   3        5.91       45.19     22.99 o
  -8   4   3     7112.77     6811.57    258.30 o
  -6   4   3    12324.28    11396.12    792.09 o
  -4   4   3     4643.71     4331.62    180.27 o
  -2   4   3      142.09      162.92     15.09 o
   0   4   3     6722.37     6397.15    102.92 o
   2   4   3    23853.29    23294.20    794.71 o
   4   4   3    12947.40    13298.04    448.41 o
   6   4   3    10191.57    10328.84    442.70 o
   8   4   3     1221.92     1179.64     56.83 o
  10   4   3    12905.67    13245.70    719.29 o
  12   4   3    11853.24    12118.10    921.99 o
  14   4   3     6109.61     6228.86    676.29 o
  16   4   3     1967.50     1984.31    112.78 o
  18   4   3      566.22      632.62    122.54 o
  20   4   3     1506.87     1598.88    209.75 o
  22   4   3     3588.02     3708.83    512.36 o
  24   4   3      342.54      327.73     52.94 o
 -25   5   3      608.68      692.91     47.32 o
 -23   5   3      935.80      925.49     93.40 o
 -21   5   3      895.18      825.74     70.79 o
 -19   5   3      171.38      137.14     23.74 o
 -17   5   3     1565.62     1337.81     56.16 o
 -15   5   3     3016.92     2929.80    148.25 o
 -13   5   3     2366.47     2186.17    149.41 o
 -11   5   3      274.19      255.14     28.17 o
  -9   5   3      681.72      688.50     53.47 o
  -7   5   3     1100.08     1089.43     36.25 o
  -5   5   3     1742.05     1625.64     44.03 o
  -3   5   3      310.87      320.21     28.13 o
  -1   5   3       32.45       50.58     13.30 o
   1   5   3     2675.06     2655.25     56.93 o
   3   5   3     4514.25     4538.40     92.32 o
   5   5   3     1267.33     1230.50     40.01 o
   7   5   3      139.28      152.85     22.50 o
   9   5   3       27.62       41.10     14.56 o
  11   5   3     1638.00     1695.34     83.31 o
  13   5   3     1947.65     2139.56    167.83 o
  15   5   3      878.39      883.51    102.03 o
  17   5   3       15.31       41.71     15.41 o
  19   5   3      525.75      703.61    136.81 o
  21   5   3      596.36      506.80     59.48 o
 -18   6   3      155.28      187.08     30.20 o
 -16   6   3      229.88      253.82     32.17 o
 -14   6   3      210.12      218.90     30.47 o
 -12   6   3       18.04       58.75     20.52 o
 -10   6   3      438.17      459.02     36.53 o
  -8   6   3      246.63      307.65     40.74 o
  -6   6   3      636.96      685.08     33.03 o
  -4   6   3      167.36      217.88     43.12 o
  -2   6   3       60.74       79.64     28.25 o
   0   6   3      201.40      255.34     29.85 o
   2   6   3      918.78      984.73     48.97 o
   4   6   3      563.93      620.77     39.54 o
   6   6   3        4.66       14.13     11.98 o
   8   6   3       55.52       75.56     17.84 o
  10   6   3      348.94      471.53     88.03 o
  12   6   3      618.53      705.00     44.02 o
  14   6   3      337.62      429.66     34.65 o
  -7   7   3     1342.32     1444.60     93.41 o
  -5   7   3     1143.49     1273.76     87.46 o
  -3   7   3      506.27      619.81     61.27 o
  -1   7   3      319.95      418.09     34.42 o
   1   7   3     1640.99     2006.48     83.01 o
   3   7   3     1375.10     1752.30     70.68 o
 -34   0   4      109.82      161.77     35.69 o
 -32   0   4     3738.51     3978.33    141.72 o
 -30   0   4     3748.23     3871.43    133.99 o
 -28   0   4    10342.23    11169.00    220.90 o
 -26   0   4       35.24       22.60     17.84 o
 -24   0   4     3903.39     4189.13    120.34 o
 -22   0   4    52795.34    50676.76   4697.13 o
 -20   0   4    36794.26    32866.97   3702.67 o
 -18   0   4    29113.78    26061.18   1304.02 o
 -16   0   4      554.75      713.10     32.76 o
 -14   0   4     3521.97     3438.22    189.15 o
 -12   0   4    63251.63    57561.69   2855.49 o
 -10   0   4    18486.95    17785.15    763.42 o
  -8   0   4    47833.00    48660.36    550.58 o
  -6   0   4    42737.69    45178.57   2441.76 o
  -4   0   4      706.24      616.16     37.80 o
   0   0   4      706.08      579.74     23.81 o
   2   0   4      292.59      330.77     20.82 o
   4   0   4    68819.68    85026.05    565.76 o
   6   0   4    82168.41    90160.93   8838.11 o
   8   0   4    97381.99   107309.94  10646.86 o
  10   0   4     2663.97     2591.92    137.61 o
  12   0   4       22.07       22.53     12.79 o
  14   0   4    29062.20    27136.24   3719.11 o
  16   0   4    22560.16    22886.34   2565.14 o
  18   0   4    17244.52    15212.94    168.60 o
  20   0   4      863.22      793.09     39.96 o
  22   0   4       18.85       64.88     31.82 o
  24   0   4     2428.48     2173.15     71.10 o
  26   0   4     3116.10     2679.57    125.62 o
  28   0   4      578.24      527.07     40.38 o
  30   0   4      110.88      141.55     39.25 o
 -35   1   4      158.12      254.23     40.74 o
 -33   1   4      581.81      662.74     42.85 o
 -31   1   4     1418.15     1529.77     61.61 o
 -29   1   4      313.15      440.86     49.96 o
 -27   1   4      129.36      249.57     27.34 o
 -25   1   4       38.52       41.14     11.72 o
 -23   1   4     9727.72     8996.07    567.31 o
 -21   1   4     8261.67     8225.41    368.67 o
 -19   1   4    10349.82    10080.72    519.54 o
 -17   1   4     4903.37     4708.50    329.30 o
 -15   1   4      633.14      700.11     36.52 o
 -13   1   4       36.66       73.95      5.29 o
 -11   1   4    51513.53    54255.93    810.94 o
  -9   1   4    18524.95    17170.12   1157.73 o
  -7   1   4       43.23       22.18      3.46 o
  -5   1   4     1063.48      952.79     27.41 o
  -3   1   4      634.93      632.42     20.43 o
  -1   1   4    13620.03    14536.31    339.16 o
   1   1   4     2806.10     3037.02     90.29 o
   3   1   4     1681.15     1752.55    123.79 o
   5   1   4    40395.08    42141.14   2997.76 o
   7   1   4     4337.99     4634.52    314.53 o
   9   1   4    19491.25    19323.48   1235.65 o
  11   1   4      200.02      230.82     15.09 o
  13   1   4      381.86      421.19     43.88 o
  15   1   4    14007.16    13537.72    594.11 o
  17   1   4     1315.86     1274.69     72.33 o
  19   1   4     7375.46     6926.66    339.13 o
  21   1   4      444.75      377.12     22.44 o
  23   1   4       24.39       42.50     12.53 o
  25   1   4     1956.30     1741.72     46.50 o
  27   1   4       14.90       10.36     10.27 o
  29   1   4       42.34       50.38     16.36 o
 -34   2   4      460.41      554.27     77.33 o
 -32   2   4     1768.16     1807.88    128.24 o
 -30   2   4     3572.11     3751.95     95.51 o
 -28   2   4     1833.67     1727.39    123.21 o
 -26   2   4     5267.56     4672.21    388.98 o
 -24   2   4     2690.81     2585.18    147.72 o
 -22   2   4     3671.58     3466.37    155.03 o
 -20   2   4     7539.65     7188.60    256.89 o
 -18   2   4       22.34       52.92      8.32 o
 -16   2   4       79.97       80.79     14.39 o
 -14   2   4     4786.61     4529.00    159.09 o
 -12   2   4     5141.05     5454.99    212.05 o
 -10   2   4    71529.14    76178.85   3071.20 o
  -8   2   4      247.89      402.02     19.06 o
  -6   2   4     3305.49     4027.18    177.05 o
  -4   2   4    43107.57    42373.55   1279.44 o
  -2   2   4    17468.83    17978.90    329.34 o
   0   2   4    30197.58    30753.36    738.72 o
   2   2   4      404.57      380.95     38.12 o
   4   2   4     1474.22     1748.03     83.43 o
   6   2   4    22821.08    22504.30   1096.09 o
   8   2   4     6690.71     6137.94    512.92 o
  10   2   4     4568.05     4405.28    222.55 o
  12   2   4     1058.91     1099.71    110.12 o
  14   2   4     2129.52     1930.19    178.53 o
  16   2   4     5731.58     5445.51    391.63 o
  18   2   4     1195.47     1274.23    110.72 o
  20   2   4     1953.48     1897.46    133.43 o
  22   2   4      817.56      852.93     88.80 o
  24   2   4     4508.35     4498.63    307.50 o
  26   2   4     2882.34     2656.64    172.46 o
  28   2   4     1018.65     1033.30     75.56 o
 -31   3   4     4887.42     5260.71    175.71 o
 -29   3   4     5457.50     5037.60    565.41 o
 -27   3   4     2815.38     2592.62    174.13 o
 -25   3   4       74.09      116.39     27.15 o
 -23   3   4     3781.33     3687.66    210.27 o
 -21   3   4    11272.88    11458.30    656.72 o
 -19   3   4    10348.89     9866.86    826.49 o
 -17   3   4     2481.89     2496.30    116.24 o
 -15   3   4     1671.89     1564.60     77.54 o
 -13   3   4    14668.04    14114.10    826.48 o
 -11   3   4    17250.76    17287.21    670.06 o
  -9   3   4    12805.10    12690.39    503.11 o
  -7   3   4      224.25      311.13     27.82 o
  -5   3   4    10120.66    10275.27    264.65 o
  -3   3   4    34399.80    33939.31    828.63 o
  -1   3   4    16860.16    16269.35    630.98 o
   1   3   4     8540.85     7966.20    491.05 o
   3   3   4     5273.89     5153.10    240.47 o
   5   3   4     8705.76     8351.98    343.43 o
   7   3   4    28708.95    26383.37   1933.60 o
   9   3   4     4777.90     5063.85    640.79 o
  11   3   4     1379.73     1381.83     54.57 o
  13   3   4     5216.46     4929.93    362.33 o
  15   3   4     7010.93     6772.01    403.84 o
  17   3   4    14237.33    14263.50    968.04 o
  19   3   4      477.21      478.75     27.24 o
  21   3   4       75.55      161.58     27.10 o
  23   3   4     3510.87     3712.73    236.40 o
  25   3   4     2428.74     2517.20    241.61 o
 -30   4   4      442.86      457.92     39.12 o
 -28   4   4       53.37      138.16     32.41 o
 -26   4   4      286.66      262.96     32.73 o
 -24   4   4       12.00        5.72     15.31 o
 -22   4   4      148.39      121.42     22.47 o
 -20   4   4     3140.29     2799.43    158.38 o
 -18   4   4      876.88      753.04     44.02 o
 -16   4   4     1339.36     1195.68     89.26 o
 -14   4   4      640.11      506.64     58.89 o
 -12   4   4        2.86       40.63     12.85 o
 -10   4   4      817.26      830.66     29.90 o
  -8   4   4      364.85      349.11     20.03 o
  -6   4   4     1065.89      961.78     35.81 o
  -4   4   4       15.70       50.65     10.02 o
  -2   4   4      201.40      212.09     16.70 o
   0   4   4     2947.37     2746.16     52.13 o
   2   4   4      920.67      962.98     36.11 o
   4   4   4      710.33      721.90     35.53 o
   6   4   4     2330.76     2322.94     62.91 o
   8   4   4        3.57        0.49     10.57 o
  10   4   4     1501.27     1445.88    111.58 o
  12   4   4       27.01       40.49     16.26 o
  14   4   4     1120.72     1194.41    144.88 o
  16   4   4     1280.59     1316.19    199.33 o
  18   4   4      143.13      188.12     25.74 o
  20   4   4        4.90       14.89     22.60 o
  22   4   4        0.13       36.91     19.63 o
  24   4   4       16.47       17.58     17.23 o
 -25   5   4        0.15        8.86     15.91 o
 -23   5   4      686.75      643.14     44.37 o
 -21   5   4     1402.82     1304.00    145.78 o
 -19   5   4     1610.10     1468.61    105.03 o
 -17   5   4       69.18       24.63     15.49 o
 -15   5   4     2633.47     2360.92     73.02 o
 -13   5   4     5424.32     4764.17    262.80 o
 -11   5   4     3499.98     3277.80    117.91 o
  -9   5   4     1264.36     1174.80     50.58 o
  -7   5   4        0.43        2.65      8.48 o
  -5   5   4     1470.04     1423.10     69.36 o
  -3   5   4     4887.26     4767.62    158.86 o
  -1   5   4    11156.30    10925.44    118.24 o
   1   5   4     1099.51     1111.46     38.41 o
   3   5   4      199.90      236.83     21.34 o
   5   5   4     1988.77     1968.59     70.36 o
   7   5   4     2807.47     2900.26    146.45 o
   9   5   4     2112.23     2252.65    178.85 o
  11   5   4       98.73      120.58     40.74 o
  13   5   4      201.88      254.07     62.15 o
  15   5   4     3012.01     3167.40    326.53 o
  17   5   4      639.93      808.17     46.06 o
  19   5   4      525.80      643.14     53.83 o
 -20   6   4      665.70      752.08     57.70 o
 -18   6   4      808.57      850.35     74.06 o
 -16   6   4       34.31       58.90     19.43 o
 -14   6   4      764.79      829.41     48.58 o
 -12   6   4     3465.47     3330.76     92.13 o
 -10   6   4     2112.24     2034.77    123.79 o
  -8   6   4      492.97      433.93     34.49 o
  -6   6   4      502.57      522.02     52.64 o
  -4   6   4     2798.74     2771.09     69.17 o
  -2   6   4     4823.62     5092.14    146.18 o
   0   6   4     1853.59     1893.38     54.76 o
   2   6   4      218.70      281.35     33.23 o
   4   6   4      733.86      808.20     54.77 o
   6   6   4      980.49     1087.04     42.55 o
   8   6   4     1496.14     1591.78     59.21 o
  10   6   4      219.61      267.09     25.12 o
  12   6   4       30.78       90.53     17.85 o
  14   6   4      497.57      649.35     59.18 o
  -5   7   4        0.03        7.73     19.03 o
  -3   7   4        1.06      -14.87     17.84 o
  -1   7   4       50.00      118.35     32.12 o
 -35   1   5     4892.93     5444.71    124.41 o
 -33   1   5     2473.94     2743.21     84.38 o
 -31   1   5      790.75      902.83     47.53 o
 -29   1   5      183.30      245.85     28.79 o
 -27   1   5     9281.83    10016.12    433.29 o
 -25   1   5    15516.91    16620.07    214.50 o
 -23   1   5     7404.04     7739.94    259.95 o
 -21   1   5      279.87      321.23     46.52 o
 -19   1   5     9829.50     8701.73   1118.53 o
 -17   1   5    18197.31    16184.93   1752.09 o
 -15   1   5    10046.27     8774.61    689.48 o
 -13   1   5     5414.80     5624.78    149.57 o
 -11   1   5     9394.87     9541.03    293.57 o
  -9   1   5    73364.67    72507.39   1663.25 o
  -7   1   5    59451.13    56772.29   1408.06 o
  -5   1   5    22003.58    22382.10    482.00 o
  -3   1   5      187.35      237.42     20.69 o
  -1   1   5    20783.09    21922.43    670.92 o
   1   1   5    16552.18    15797.63    807.17 o
   3   1   5    72918.73    72899.34   6481.94 o
   5   1   5    31002.61    33692.34   2667.84 o
   7   1   5       22.13       54.58     17.47 o
   9   1   5    13026.63    12778.79    680.79 o
  11   1   5    22266.31    21048.70   1422.04 o
  13   1   5     6639.36     6195.22    458.83 o
  15   1   5       54.30       79.23     16.09 o
  17   1   5      801.46      803.27     86.83 o
  19   1   5     7054.42     6685.48    539.42 o
  21   1   5     6533.59     6327.84    361.76 o
  23   1   5     1821.18     1670.78    123.79 o
  25   1   5      453.23      422.87     29.69 o
  27   1   5     2309.04     2125.80     63.78 o
 -34   2   5     5167.30     5612.76    125.50 o
 -32   2   5     1639.55     1857.51     69.36 o
 -30   2   5        6.19       44.06     15.96 o
 -28   2   5     1885.71     1901.32     64.70 o
 -26   2   5     7355.60     7287.47    430.74 o
 -24   2   5     5196.94     5360.35    331.44 o
 -22   2   5     1301.18     1386.93    133.43 o
 -20   2   5      181.85      211.53     14.06 o
 -18   2   5     3909.96     3784.24    112.15 o
 -16   2   5     4774.97     4289.60    386.56 o
 -14   2   5     8201.01     8408.73    531.63 o
 -12   2   5     2045.28     1891.97     62.44 o
 -10   2   5    23751.52    24837.60    983.33 o
  -8   2   5    28219.65    28380.90   1011.14 o
  -6   2   5    30828.71    31434.74   1040.52 o
  -4   2   5     9800.31    10380.75    247.71 o
  -2   2   5     2605.47     2762.47     70.69 o
   0   2   5    48805.01    52579.70    944.55 o
   2   2   5    56691.14    58144.29   2072.71 o
   4   2   5     5466.68     4859.52    183.77 o
   6   2   5     2263.76     2160.86    114.92 o
   8   2   5      334.27      472.36    116.89 o
  10   2   5     3262.25     2970.46    204.65 o
  12   2   5     7626.88     7283.17    558.08 o
  14   2   5     1170.99     1190.91     78.18 o
  16   2   5      878.27      846.37     81.56 o
  18   2   5     2669.16     2539.29    138.26 o
  20   2   5     4008.29     3854.07    285.26 o
  22   2   5     2766.82     2799.19    243.89 o
  24   2   5        8.21       25.44     14.47 o
  26   2   5     1128.25     1189.81    120.72 o
 -31   3   5      255.35      277.76     51.75 o
 -29   3   5      698.58      699.56     64.25 o
 -27   3   5      402.14      383.68     27.31 o
 -25   3   5      196.58      199.93     22.87 o
 -23   3   5      424.01      397.94     25.33 o
 -21   3   5      761.56      761.77     57.42 o
 -19   3   5     3781.39     3482.34    239.95 o
 -17   3   5     1252.34     1121.89     71.02 o
 -15   3   5     3298.65     2870.55    196.38 o
 -13   3   5     2854.33     2705.09    304.60 o
 -11   3   5      646.72      649.40     31.09 o
  -9   3   5      301.17      417.61    113.51 o
  -7   3   5     1337.74     1283.06     39.55 o
  -5   3   5      658.35      745.28     49.15 o
  -3   3   5      919.54      972.20     33.64 o
  -1   3   5        0.49       28.33      9.70 o
   1   3   5     1217.26     1243.23     40.81 o
   3   3   5      621.53      723.20     66.55 o
   5   3   5      472.85      530.54     28.76 o
   7   3   5     3706.50     3597.68    175.16 o
   9   3   5     3310.86     3212.74    117.92 o
  11   3   5     2283.52     2176.19    247.05 o
  13   3   5      593.17      626.96     39.27 o
  15   3   5      857.93      802.71     53.18 o
  17   3   5       14.21       21.17     11.00 o
  19   3   5       16.45       31.71     11.63 o
  21   3   5     1858.07     1817.54    156.56 o
  23   3   5      211.26      227.66     31.71 o
  25   3   5      241.90      242.09     38.00 o
 -30   4   5        0.73        8.42     15.91 o
 -28   4   5     2032.64     1782.16    191.63 o
 -26   4   5     4804.75     4497.73    639.74 o
 -24   4   5     2290.07     2033.53    267.24 o
 -22   4   5      244.09      234.81     31.09 o
 -20   4   5     2432.90     2602.46    196.57 o
 -18   4   5    13729.02    13121.42   1003.73 o
 -16   4   5    14846.01    14492.41    859.74 o
 -14   4   5     5664.57     5460.77    367.34 o
 -12   4   5      862.32      756.43     56.15 o
 -10   4   5     4441.14     4320.83    298.15 o
  -8   4   5    10524.67    10605.97    492.45 o
  -6   4   5    10433.17    10546.93    493.93 o
  -4   4   5     3130.82     3144.39    135.66 o
  -2   4   5      830.22      758.00     28.24 o
   0   4   5     3754.38     3528.22     66.06 o
   2   4   5     6013.26     6135.32    208.44 o
   4   4   5    10541.08    10373.78    135.11 o
   6   4   5      204.02      238.63     24.35 o
   8   4   5     4523.19     4504.58    207.04 o
  10   4   5    10251.57    10463.15    855.03 o
  12   4   5     9797.26     9872.35    801.93 o
  14   4   5     2622.30     2558.18    282.17 o
  16   4   5        7.54       49.90     18.73 o
  18   4   5     1586.91     1664.28    193.09 o
  20   4   5     4125.61     4437.57    655.06 o
  22   4   5     1364.01     1400.00    232.34 o
 -25   5   5      706.91      638.89     50.56 o
 -23   5   5      187.91      197.72     29.82 o
 -21   5   5       29.83       28.52     16.09 o
 -19   5   5      864.35      800.49     45.85 o
 -17   5   5     2198.62     1992.26    144.33 o
 -15   5   5     4394.85     3754.82    207.59 o
 -13   5   5      246.61      243.42     29.01 o
 -11   5   5      451.58      422.40     40.15 o
  -9   5   5     1540.74     1457.23     76.17 o
  -7   5   5     1412.84     1320.73    145.79 o
  -5   5   5     2461.10     2352.86    142.06 o
  -3   5   5      460.92      443.05     26.04 o
  -1   5   5      656.24      624.21     30.27 o
   1   5   5     5986.90     5827.50     87.96 o
   3   5   5      395.59      381.01     24.63 o
   5   5   5        6.86       38.60     13.44 o
   7   5   5      158.78      217.99     27.34 o
   9   5   5      764.92      809.26     55.03 o
  11   5   5     3106.67     3277.81    342.03 o
  13   5   5     1139.61     1195.47     87.76 o
  15   5   5      160.51      193.14     33.31 o
  17   5   5      839.92      981.37    164.19 o
 -18   6   5      398.19      380.08     39.70 o
 -16   6   5      471.21      426.24     38.69 o
 -14   6   5      154.15      164.30     27.72 o
 -12   6   5       78.65      104.86     23.58 o
 -10   6   5      363.71      341.04     34.97 o
  -8   6   5      515.07      499.66     37.56 o
  -6   6   5      134.95      179.72     26.16 o
  -4   6   5       23.97       17.84     24.38 o
  -2   6   5      140.65      159.92     21.22 o
   0   6   5      544.12      569.19     37.87 o
   2   6   5      823.88      857.00     38.09 o
   4   6   5      155.06      183.21     21.92 o
   6   6   5       13.18       15.28     11.73 o
   8   6   5      164.45      166.58     20.83 o
  10   6   5      421.39      495.35     39.14 o
  12   6   5      398.53      513.82     57.40 o
 -36   0   6      120.90      242.06     44.01 o
 -34   0   6      130.37      242.66     42.82 o
 -32   0   6     3574.03     3735.20    135.17 o
 -30   0   6     6983.31     7695.06    186.61 o
 -28   0   6      585.47      689.44     54.73 o
 -26   0   6      905.21     1025.69     62.47 o
 -24   0   6    11926.70    13143.30    157.20 o
 -22   0   6    27591.11    28843.59    482.64 o
 -20   0   6    20712.86    21539.37    454.78 o
 -18   0   6     4938.92     5335.04    183.36 o
 -16   0   6    27611.48    26219.55   1984.92 o
 -14   0   6    67714.34    65445.41   2010.71 o
 -12   0   6    92290.95    89990.73   1203.83 o
 -10   0   6    28309.55    29086.60   1137.44 o
  -8   0   6    14296.01    15303.45   1042.25 o
  -6   0   6    23009.35    24894.80   1566.48 o
  -4   0   6    25914.66    26067.36    219.26 o
  -2   0   6    43737.10    49440.65    358.82 o
   0   0   6     1670.22     1838.30     52.40 o
   2   0   6       90.90      186.16     20.22 o
   4   0   6    44900.98    55197.62    432.86 o
   6   0   6    14934.04    17080.45    210.65 o
   8   0   6    34128.03    41317.93    381.18 o
  10   0   6     4962.37     4690.72    115.67 o
  12   0   6     8060.92     8508.03    165.97 o
  14   0   6    42947.49    45003.10   5167.35 o
  16   0   6    18269.76    18297.53   2200.25 o
  18   0   6    11459.51     9484.79    161.88 o
  20   0   6      532.94      456.12     33.39 o
  22   0   6     1572.70     1540.08    224.34 o
  24   0   6     8527.56     7172.72    138.11 o
  26   0   6     1203.00     1022.67     55.53 o
 -35   1   6      100.40      170.31     33.01 o
 -33   1   6      404.29      496.40     36.58 o
 -31   1   6       12.92       60.24     17.13 o
 -29   1   6     2195.06     2184.21     69.43 o
 -27   1   6      291.73      367.35     48.48 o
 -25   1   6      807.34      909.11     32.93 o
 -23   1   6     6059.45     6331.21    196.23 o
 -21   1   6      877.29      865.72     39.15 o
 -19   1   6      808.84      742.44     48.01 o
 -17   1   6     1153.17     1077.33     90.71 o
 -15   1   6       14.00       26.19     10.90 o
 -13   1   6    37137.40    34760.06   1678.72 o
 -11   1   6     4922.35     4648.97    257.76 o
  -9   1   6    24770.91    25270.85    210.66 o
  -7   1   6      678.19      819.62     36.61 o
  -5   1   6      159.66      223.07     11.48 o
  -3   1   6    16454.57    17600.99    332.00 o
  -1   1   6       51.66      111.36     13.00 o
   1   1   6      233.64      229.67     24.69 o
   3   1   6     4308.91     4485.55    322.49 o
   5   1   6       97.69      102.26     11.63 o
   7   1   6     2580.31     2860.45    152.42 o
   9   1   6      310.08      281.33     19.62 o
  11   1   6     2586.66     2363.77    153.21 o
  13   1   6     8733.47     8511.53    529.67 o
  15   1   6      983.37     1008.03    102.97 o
  17   1   6     3872.44     3543.29    268.82 o
  19   1   6     2011.49     1859.35    164.14 o
  21   1   6       75.48       95.69     26.48 o
  23   1   6      502.09      531.11     33.77 o
  25   1   6     1121.92     1040.21     94.43 o
  27   1   6       99.27       69.14     19.79 o
 -34   2   6     1356.88     1474.36     94.01 o
 -32   2   6     2283.19     2579.46    119.03 o
 -30   2   6     3156.25     3261.37     86.76 o
 -28   2   6     1834.79     1869.39     63.81 o
 -26   2   6      270.74      366.76     34.71 o
 -24   2   6     2935.25     2986.47    242.87 o
 -22   2   6     7463.40     7065.78    582.69 o
 -20   2   6     5037.86     4662.98    317.38 o
 -18   2   6       26.28       52.43     11.44 o
 -16   2   6      842.13      944.09     29.28 o
 -14   2   6     5375.69     5682.17    132.29 o
 -12   2   6     6505.06     6896.44    329.22 o
 -10   2   6     3476.71     3495.90    128.25 o
  -8   2   6      991.62      996.67     32.55 o
  -6   2   6     5177.02     5396.32    134.78 o
  -4   2   6    32529.96    34123.74    966.13 o
  -2   2   6     2700.54     2594.78     62.43 o
   0   2   6     8771.66     9350.19    220.97 o
   2   2   6     3678.07     3698.45     79.75 o
   4   2   6     3393.38     3738.40     85.66 o
   6   2   6    19948.91    20009.81    883.39 o
   8   2   6     2545.83     2389.85    169.41 o
  10   2   6     3506.29     3168.72    251.66 o
  12   2   6     5259.44     4821.63    375.94 o
  14   2   6       32.39      317.82    224.63 o
  16   2   6     2542.66     2534.91    174.71 o
  18   2   6      278.84      245.66     22.66 o
  20   2   6      120.70      110.87     17.71 o
  22   2   6     2983.99     2964.03    179.62 o
  24   2   6      966.64      897.78     49.79 o
  26   2   6     1695.30     1645.09    194.34 o
 -31   3   6     6221.54     6073.96    188.30 o
 -29   3   6     2865.93     2790.13    123.23 o
 -27   3   6      213.86      215.55     24.34 o
 -25   3   6     3621.51     3340.35    281.80 o
 -23   3   6     7750.63     7192.56    585.17 o
 -21   3   6    16674.66    15598.76   1285.53 o
 -19   3   6     4241.53     3956.67    313.46 o
 -17   3   6      839.48      754.54     45.89 o
 -15   3   6    13598.94    13237.33    966.02 o
 -13   3   6    13637.33    12801.00    843.30 o
 -11   3   6    20205.99    18240.96   1475.50 o
  -9   3   6     2022.54     1867.54     79.90 o
  -7   3   6      602.98      634.27     45.08 o
  -5   3   6    25980.66    25672.80    684.61 o
  -3   3   6    16650.93    16852.72    846.11 o
  -1   3   6    15812.03    15676.86    881.13 o
   1   3   6       71.38      156.73     34.42 o
   3   3   6     4860.83     5013.21    298.80 o
   5   3   6    22404.87    23968.20   1113.67 o
   7   3   6    11525.77    11675.41    789.38 o
   9   3   6     3444.11     3450.12    319.84 o
  11   3   6      746.78      890.17     41.85 o
  13   3   6     4984.53     5206.99    659.93 o
  15   3   6     8382.11     8002.76    880.83 o
  17   3   6     4306.20     4258.88    563.17 o
  19   3   6      166.30      188.54     26.25 o
  21   3   6      934.86      948.74    136.23 o
  23   3   6     3225.29     3261.75    410.77 o
 -30   4   6        0.27        4.16     26.17 o
 -28   4   6       79.07       93.46     22.92 o
 -26   4   6        0.83       10.94     17.02 o
 -24   4   6      258.74      291.47     26.27 o
 -22   4   6      289.23      341.50     31.94 o
 -20   4   6     1285.92     1196.07     97.63 o
 -18   4   6      690.07      685.28     57.36 o
 -16   4   6        0.89       15.45     18.78 o
 -14   4   6     1404.08     1184.50     91.66 o
 -12   4   6      907.19      863.00     63.88 o
 -10   4   6      206.26      221.05     24.91 o
  -8   4   6       71.33      134.89     31.23 o
  -6   4   6     2060.66     2073.19    101.56 o
  -4   4   6      720.28      752.27     42.33 o
  -2   4   6       13.11       26.42     14.94 o
   0   4   6      263.11      262.67     48.45 o
   2   4   6     1037.69     1064.43     35.48 o
   4   4   6      135.63      130.37     19.28 o
   6   4   6      131.31      172.38     22.28 o
   8   4   6        2.86       28.14     25.28 o
  10   4   6      341.14      359.21     42.83 o
  12   4   6     1573.84     1559.14    152.34 o
  14   4   6      197.30      272.51     39.25 o
  16   4   6     1064.71     1273.89    171.64 o
  18   4   6       73.91      139.02     42.82 o
  20   4   6       22.21       57.95     17.45 o
 -25   5   6       29.37       25.69     18.71 o
 -23   5   6     1325.22     1281.79     98.47 o
 -21   5   6     1744.98     1579.88     64.78 o
 -19   5   6     1487.21     1305.68     58.44 o
 -17   5   6      196.32      189.20     30.93 o
 -15   5   6     1033.00      933.97     48.58 o
 -13   5   6     4070.76     3529.98    231.99 o
 -11   5   6      715.68      648.91     39.75 o
  -9   5   6       31.41       33.57     14.86 o
  -7   5   6     1476.63     1351.67     54.91 o
  -5   5   6     3595.84     3424.11    115.53 o
  -3   5   6     4995.70     4754.75    181.72 o
  -1   5   6     1556.49     1545.17     45.94 o
   1   5   6      646.08      591.15     31.16 o
   3   5   6     2362.42     2280.43     66.49 o
   5   5   6     2500.08     2513.45     87.21 o
   7   5   6     2435.08     2584.55    219.94 o
   9   5   6     1901.97     2014.56     70.24 o
  11   5   6        9.56        9.15     12.40 o
  13   5   6      521.35      632.33     40.59 o
  15   5   6     1479.41     1686.67    150.83 o
  17   5   6      608.74      735.03    145.14 o
 -18   6   6      201.50      190.89     30.70 o
 -16   6   6       33.56       34.20     17.66 o
 -14   6   6      761.01      764.30    103.51 o
 -12   6   6     1390.06     1351.13    163.62 o
 -10   6   6      843.88      811.30     47.95 o
  -8   6   6       18.95       10.01     27.06 o
  -6   6   6     2032.59     1882.87     70.48 o
  -4   6   6     3020.97     2921.10     86.69 o
  -2   6   6     3437.02     3314.36     92.33 o
   0   6   6      254.83      270.37     41.63 o
   2   6   6      104.14      134.25     19.17 o
   4   6   6     1787.99     1948.77     75.86 o
   6   6   6     2018.47     2122.70    123.31 o
   8   6   6     1368.65     1502.54    131.45 o
  10   6   6       54.42       66.81     14.84 o
 -35   1   7     2920.64     3355.93     95.52 o
 -33   1   7     1659.13     1885.70     69.21 o
 -31   1   7      622.57      680.78     44.91 o
 -29   1   7     6958.37     7342.27    458.48 o
 -27   1   7    10768.27    11752.22    472.06 o
 -25   1   7     8787.15     9055.77    279.01 o
 -23   1   7     2477.68     2501.05     61.61 o
 -21   1   7      517.22      538.92     20.48 o
 -19   1   7    13869.71    12725.90    773.73 o
 -17   1   7    26188.44    24750.41   1472.27 o
 -15   1   7    10054.11     9363.42    438.67 o
 -13   1   7     1161.83     1265.39     23.97 o
 -11   1   7    11399.05    11282.15    176.35 o
  -9   1   7    26103.09    26424.03    561.67 o
  -7   1   7    24769.44    24990.74    392.45 o
  -5   1   7       11.71       80.60     31.08 o
  -3   1   7     9445.29     9873.51    369.81 o
  -1   1   7    23054.10    22662.75   1148.75 o
   1   1   7    40355.36    42586.44   2155.15 o
   3   1   7    14279.80    14808.19    997.39 o
   5   1   7     2591.39     2734.16    205.68 o
   7   1   7     6056.92     5484.86    512.16 o
   9   1   7    20806.94    21066.13   1824.39 o
  11   1   7    10839.19    10205.02    623.35 o
  13   1   7     4359.81     4014.43    263.55 o
  15   1   7       51.10       59.58     12.60 o
  17   1   7     3405.23     3092.15    318.56 o
  19   1   7     4523.98     4007.74    297.52 o
  21   1   7     2079.94     1929.75    180.88 o
  23   1   7        0.56       21.05     25.01 o
  25   1   7     1005.81      949.61     45.66 o
 -34   2   7     1908.48     2019.11    109.49 o
 -32   2   7      171.74      237.91     43.42 o
 -30   2   7     2253.70     2400.37    110.70 o
 -28   2   7     9668.60    10415.65    862.01 o
 -26   2   7     9124.04     9697.37    691.02 o
 -24   2   7     5592.47     5778.92    399.64 o
 -22   2   7        5.59       15.13      9.47 o
 -20   2   7      782.07      861.29    117.05 o
 -18   2   7    10604.08     9956.07    831.38 o
 -16   2   7    10405.61     9429.46    743.04 o
 -14   2   7      116.85      248.46    128.52 o
 -12   2   7      662.88      653.77     52.60 o
 -10   2   7     4290.98     4149.83    194.61 o
  -8   2   7    14263.77    14993.72    457.12 o
  -6   2   7     4452.11     5025.09    110.33 o
  -4   2   7      144.38      216.91     11.84 o
  -2   2   7    27973.20    30905.79   1259.46 o
   0   2   7    34192.39    37961.89   1637.96 o
   2   2   7    25225.96    27447.47    977.27 o
   4   2   7     5191.82     5691.74    246.39 o
   6   2   7      406.97      408.61     19.71 o
   8   2   7    10242.68     9886.87    943.48 o
  10   2   7     8737.38     8624.10    604.39 o
  12   2   7     5961.36     5598.91    484.00 o
  14   2   7      789.79      759.32     99.89 o
  16   2   7       27.77       34.37     31.37 o
  18   2   7     2759.59     2395.83    150.07 o
  20   2   7      847.75      836.82     78.43 o
  22   2   7      429.60      401.04     38.45 o
  24   2   7      358.73      436.89     42.55 o
 -31   3   7       11.05       17.25     19.63 o
 -29   3   7      201.09      209.83     28.09 o
 -27   3   7        0.35       14.53     20.82 o
 -25   3   7      101.82      133.62     18.79 o
 -23   3   7     1273.90     1246.54     94.95 o
 -21   3   7     1695.24     1502.24    122.00 o
 -19   3   7      585.96      560.27     58.91 o
 -17   3   7     2660.68     2355.79    205.65 o
 -15   3   7       91.27       63.11     13.16 o
 -13   3   7      744.16      762.03     56.67 o
 -11   3   7     1534.06     1407.31     89.00 o
  -9   3   7     3116.84     2868.80    167.97 o
  -7   3   7     2144.50     2186.26    103.29 o
  -5   3   7     5299.82     5213.04    166.71 o
  -3   3   7     2909.15     2823.48     85.45 o
  -1   3   7     1450.31     1558.01     72.16 o
   1   3   7      344.20      412.44     20.94 o
   3   3   7        2.00       70.56     37.47 o
   5   3   7      778.86      689.15     34.89 o
   7   3   7      331.08      342.91     26.28 o
   9   3   7      270.68      315.85     25.19 o
  11   3   7       59.23       90.16     27.06 o
  13   3   7        7.12        8.65     23.79 o
  15   3   7      233.62      245.61     36.58 o
  17   3   7      617.53      599.33     52.35 o
  19   3   7      984.11     1013.91    174.31 o
  21   3   7      741.16      749.27     46.02 o
 -30   4   7      398.30      450.27     59.48 o
 -28   4   7     1334.98     1429.13    112.15 o
 -26   4   7     2339.03     2278.86    183.80 o
 -24   4   7      930.77      932.32     83.41 o
 -22   4   7      153.62      181.38     21.75 o
 -20   4   7     6449.38     5826.51    485.33 o
 -18   4   7     6931.22     6586.39    461.69 o
 -16   4   7     5404.47     5268.21    517.65 o
 -14   4   7      419.97      398.27     50.13 o
 -12   4   7     2045.85     2027.09    139.09 o
 -10   4   7    12500.37    12261.89    678.75 o
  -8   4   7    17082.73    16764.64    859.90 o
  -6   4   7     6767.63     6746.34    455.39 o
  -4   4   7      195.18      201.49     18.03 o
  -2   4   7      116.42      248.14     58.24 o
   0   4   7     5913.37     5937.49    266.13 o
   2   4   7     4695.17     4679.66    120.40 o
   4   4   7     1118.54     1079.80     54.44 o
   6   4   7      572.45      650.70     65.43 o
   8   4   7     3536.84     3684.60    255.77 o
  10   4   7     6329.06     6374.81    635.72 o
  12   4   7     1016.66     1061.57     66.34 o
  14   4   7      215.82      239.40     29.44 o
  16   4   7     2632.35     2645.83    295.24 o
  18   4   7     2813.44     2826.57    294.05 o
 -25   5   7      863.25      764.51     69.90 o
 -23   5   7       56.79       69.11     20.98 o
 -21   5   7       98.48      130.74     25.02 o
 -19   5   7      804.09      753.34     46.22 o
 -17   5   7     2067.79     1795.73    200.56 o
 -15   5   7      520.39      484.99     58.70 o
 -13   5   7       16.96       31.76     15.14 o
 -11   5   7     1090.43     1006.00     79.43 o
  -9   5   7     2919.65     2620.77     97.34 o
  -7   5   7     3243.26     2945.75     81.26 o
  -5   5   7     1654.33     1489.24     58.47 o
  -3   5   7       18.10       25.23     15.77 o
  -1   5   7     2475.21     2441.46     65.87 o
   1   5   7     1000.02     1008.65     65.01 o
   3   5   7      875.97      847.66     36.70 o
   5   5   7      116.72      165.86     20.76 o
   7   5   7      441.68      534.38     38.05 o
   9   5   7     1463.23     1635.34     83.30 o
  11   5   7      994.76     1098.72    100.54 o
  13   5   7      155.72      228.91     28.70 o
  15   5   7      122.94      151.58     29.74 o
 -18   6   7      653.55      625.27     75.25 o
 -16   6   7      601.01      596.49     46.99 o
 -14   6   7      124.83      123.99     25.23 o
 -12   6   7      189.59      150.56     26.34 o
 -10   6   7      523.52      564.19     41.43 o
  -8   6   7      495.85      494.57     72.57 o
  -6   6   7       20.38       30.27     17.18 o
  -4   6   7       52.24       65.93     27.66 o
  -2   6   7      323.11      389.06     43.42 o
   0   6   7      614.27      609.80     45.51 o
   2   6   7      253.90      233.77     30.69 o
   4   6   7       26.65       38.64     23.41 o
   6   6   7        9.15       57.50     21.12 o
   8   6   7      412.01      504.28     32.78 o
 -36   0   8      400.00      641.20     60.08 o
 -34   0   8     5465.62     5988.59    176.35 o
 -32   0   8     7907.37     8342.68    201.55 o
 -30   0   8     5836.16     5859.86    160.90 o
 -28   0   8       15.30       21.72     13.20 o
 -26   0   8      415.57      465.73     30.49 o
 -24   0   8     4081.81     4205.38     82.77 o
 -22   0   8     7005.91     7143.80    105.23 o
 -20   0   8    15946.73    16496.56    289.67 o
 -18   0   8     5540.28     5418.38     84.65 o
 -16   0   8    25424.29    25716.69    694.19 o
 -14   0   8    62788.81    61820.91   1445.12 o
 -12   0   8    27991.71    28668.61    861.93 o
 -10   0   8    10845.77    11593.95    900.93 o
  -8   0   8    19150.46    21457.12   1517.97 o
  -6   0   8    17151.86    18017.76   1105.13 o
  -4   0   8    58932.18    55536.16   1468.36 o
  -2   0   8    35413.02    42505.53    349.86 o
   0   0   8     5973.39     6731.98    120.56 o
   2   0   8     2885.21     3287.00     86.97 o
   4   0   8    11108.87    12968.43    190.83 o
   6   0   8     7582.64     8816.57    161.78 o
   8   0   8        3.30        1.19     13.08 o
  10   0   8      308.67      304.54     36.88 o
  12   0   8     7176.10     7974.49    175.96 o
  14   0   8    18353.80    21525.17    312.66 o
  16   0   8     4390.74     4570.76    143.56 o
  18   0   8       35.68       45.20     22.60 o
  20   0   8     4485.84     3704.76    139.38 o
  22   0   8     4405.49     3516.22    142.34 o
  24   0   8     4488.02     3958.60    157.82 o
 -35   1   8       38.04      131.70     24.09 o
 -33   1   8      581.82      746.18     49.97 o
 -31   1   8     2133.43     2372.07    196.70 o
 -29   1   8     1120.69     1230.56     42.70 o
 -27   1   8       42.99       83.33     18.66 o
 -25   1   8      580.30      684.41     35.12 o
 -23   1   8     2138.38     2156.74     63.92 o
 -21   1   8      142.36      147.32     13.12 o
 -19   1   8       73.78       71.26     11.77 o
 -17   1   8     8039.82     7655.40    298.53 o
 -15   1   8     4433.01     4318.52     46.92 o
 -13   1   8     9401.11     9149.76    112.17 o
 -11   1   8      894.92      849.63     22.31 o
  -9   1   8     2512.19     2515.89     31.39 o
  -7   1   8    11688.33    11324.01    179.20 o
  -5   1   8     8466.78     8529.81    162.52 o
  -3   1   8    18331.59    18560.77    793.39 o
  -1   1   8      376.33      432.03     29.97 o
   1   1   8     5231.52     5228.83    362.89 o
   3   1   8     4923.32     5081.13    322.32 o
   5   1   8       18.69       75.30     15.48 o
   7   1   8     4791.20     4875.97    559.41 o
   9   1   8     7762.53     7627.30    855.47 o
  11   1   8      861.56      873.67     77.05 o
  13   1   8     3037.14     2887.41    270.93 o
  15   1   8      113.07      192.08     76.72 o
  17   1   8      721.99      753.86    102.32 o
  19   1   8     1489.72     1436.73    192.19 o
  21   1   8      326.96      378.33    118.36 o
  23   1   8     3276.02     3068.34    365.82 o
 -34   2   8      658.19      795.32     69.60 o
 -32   2   8     3190.31     2939.78    126.21 o
 -30   2   8      532.07      578.02     40.13 o
 -28   2   8       28.95       42.73     18.54 o
 -26   2   8     4430.51     4849.48    384.52 o
 -24   2   8     4711.24     4665.24    135.55 o
 -22   2   8     6828.66     6562.63    479.48 o
 -20   2   8     1716.54     1639.01    116.65 o
 -18   2   8      934.28      904.59     52.08 o
 -16   2   8    10782.74     9939.15    828.22 o
 -14   2   8     5518.20     5010.71    353.85 o
 -12   2   8     5328.75     4738.03    228.16 o
 -10   2   8       29.16       48.83      8.92 o
  -8   2   8        6.21       13.58      6.04 o
  -6   2   8     6707.78     6984.94    185.31 o
  -4   2   8     6680.78     6489.22    145.18 o
  -2   2   8     5994.99     6319.09    215.70 o
   0   2   8     2838.74     2905.41    150.94 o
   2   2   8     7035.52     7531.75    437.55 o
   4   2   8    11501.51    11831.23   1133.02 o
   6   2   8     7661.05     7561.60    688.08 o
   8   2   8     1476.81     1355.15    121.70 o
  10   2   8      655.51      502.33     89.53 o
  12   2   8     1606.73     1707.66    215.72 o
  14   2   8     2857.65     2790.10    264.64 o
  16   2   8     2278.71     2060.54    221.71 o
  18   2   8       13.99       19.36     24.38 o
  20   2   8       72.47       76.26     29.44 o
  22   2   8     1405.90     1419.91    301.06 o
 -31   3   8     2727.89     3016.67    132.14 o
 -29   3   8      790.37      992.40    147.83 o
 -27   3   8       82.00      113.25     22.84 o
 -25   3   8     5290.62     5341.86    276.77 o
 -23   3   8     7934.09     7390.27    727.07 o
 -21   3   8     9486.30     8438.68    783.76 o
 -19   3   8      464.46      492.43     26.90 o
 -17   3   8     2920.79     2746.32    217.37 o
 -15   3   8    10671.10     9932.52    873.17 o
 -13   3   8    12431.54    11499.43    771.17 o
 -11   3   8    16409.05    15669.69   1062.40 o
  -9   3   8      180.25      178.24     19.86 o
  -7   3   8     2786.53     2734.92    132.31 o
  -5   3   8    18602.76    18991.23    676.70 o
  -3   3   8     6787.62     6739.05    168.86 o
  -1   3   8     5376.75     5369.03    232.85 o
   1   3   8     1675.72     1875.12    215.97 o
   3   3   8     4439.77     4684.42    221.00 o
   5   3   8    19442.05    19609.29   1189.71 o
   7   3   8     1558.23     1547.16     61.59 o
   9   3   8      907.51      872.28     42.66 o
  11   3   8     2758.17     2863.12    328.33 o
  13   3   8     3116.69     3062.20    501.31 o
  15   3   8     6505.86     6389.52    903.60 o
  17   3   8      169.70      191.70     26.67 o
  19   3   8       26.03       26.96     13.44 o
 -28   4   8      102.35      117.65     27.67 o
 -26   4   8        0.37       16.06     16.82 o
 -24   4   8        0.15       10.89     11.54 o
 -22   4   8      801.13      729.61     57.29 o
 -20   4   8       26.30       49.72     14.83 o
 -18   4   8        0.07        6.14     11.03 o
 -16   4   8      800.01      728.66     73.92 o
 -14   4   8      790.39      814.41    149.47 o
 -12   4   8     1455.45     1379.00     95.99 o
 -10   4   8      713.68      681.77     31.53 o
  -8   4   8        1.88       13.68     15.98 o
  -6   4   8     2085.81     2119.26    136.85 o
  -4   4   8       80.12      161.23     19.36 o
  -2   4   8      241.34      294.86     21.63 o
   0   4   8       15.67       45.74     18.28 o
   2   4   8      120.73      135.69     14.75 o
   4   4   8       18.00       36.39     13.62 o
   6   4   8      224.87      256.35     27.67 o
   8   4   8        1.46       33.82     28.84 o
  10   4   8       93.35       81.43     18.26 o
  12   4   8      259.05      349.47     44.01 o
  14   4   8      105.03      159.72     24.97 o
  16   4   8      160.85      291.79     92.19 o
 -25   5   8     1312.03     1260.53     61.99 o
 -23   5   8     2474.57     2398.78    217.91 o
 -21   5   8     1761.90     1831.85    127.97 o
 -19   5   8      667.65      674.72     73.65 o
 -17   5   8      142.07      148.79     21.38 o
 -15   5   8     2130.53     2019.52    141.86 o
 -13   5   8     2696.21     2688.68    206.77 o
 -11   5   8      223.36      270.25     48.42 o
  -9   5   8       74.50       79.74     17.21 o
  -7   5   8     2762.86     2794.12    318.03 o
  -5   5   8     1376.47     1412.59    141.91 o
  -3   5   8     2899.03     2661.46     79.55 o
  -1   5   8       12.37       10.42     17.25 o
   1   5   8     1033.94     1104.80     60.16 o
   3   5   8     2578.77     2641.36    103.77 o
   5   5   8     2164.75     2197.97    108.57 o
   7   5   8     2490.59     2631.73    197.31 o
   9   5   8       21.96       34.54     15.57 o
  11   5   8       25.74       33.97     18.44 o
  13   5   8     2180.68     2502.39    153.54 o
 -16   6   8      127.52      117.54     26.16 o
 -14   6   8      638.97      647.48     46.67 o
 -12   6   8     1458.63     1419.95     64.57 o
 -10   6   8      543.34      515.22     40.37 o
  -8   6   8      192.04      216.69     31.12 o
  -6   6   8     1212.02     1115.54     57.42 o
  -4   6   8     1623.73     1448.04     64.08 o
  -2   6   8      243.69      280.49     33.52 o
   0   6   8        0.88        6.51     17.25 o
   2   6   8      579.76      651.67     87.44 o
   4   6   8     2195.26     2265.94    162.17 o
 -35   1   9     1789.68     1950.00    104.73 o
 -33   1   9       28.29       34.49     20.22 o
 -31   1   9     3181.82     3263.77    126.22 o
 -29   1   9     8720.02     9195.81    646.64 o
 -27   1   9     5744.13     5984.86    105.89 o
 -25   1   9     2310.35     2253.87     79.30 o
 -23   1   9       33.84       77.00     20.86 o
 -21   1   9     7060.61     7093.44    230.51 o
 -19   1   9    20706.39    20578.53    541.33 o
 -17   1   9    17867.85    17602.11    500.56 o
 -15   1   9     4309.81     3846.14    121.72 o
 -13   1   9     2513.53     2547.47     35.72 o
 -11   1   9    16941.84    17298.13     99.84 o
  -9   1   9    15308.48    15111.32     87.84 o
  -7   1   9     3096.97     2881.27    112.38 o
  -5   1   9       28.69       53.65      6.21 o
  -3   1   9    12062.88    12351.88    649.53 o
  -1   1   9    19743.71    20830.07   1285.93 o
   1   1   9    14273.68    14514.73    894.49 o
   3   1   9      516.52      593.49     38.65 o
   5   1   9     4526.01     4411.83    402.87 o
   7   1   9     8633.08     8679.51   1005.26 o
   9   1   9     9864.39    10033.80   1231.90 o
  11   1   9    11553.14    11197.01   1160.47 o
  13   1   9      507.38      493.64     35.69 o
  15   1   9     1060.26     1042.25    123.45 o
  17   1   9     5043.75     4787.04    540.04 o
  19   1   9     2706.80     2865.15    169.65 o
  21   1   9      773.82      758.10     77.33 o
 -34   2   9      378.97      415.77     57.70 o
 -32   2   9      447.55      542.47     55.32 o
 -30   2   9     2841.28     3028.35    285.44 o
 -28   2   9     7397.23     7911.21    514.26 o
 -26   2   9     4627.61     4771.47    318.11 o
 -24   2   9      339.19      368.63     42.83 o
 -22   2   9     1386.95     1405.09    143.41 o
 -20   2   9    14503.67    14662.97    899.79 o
 -18   2   9    12367.01    12502.34   1102.79 o
 -16   2   9     5855.44     5650.24    354.77 o
 -14   2   9     1285.62     1211.44     35.87 o
 -12   2   9     2300.78     2322.36     52.85 o
 -10   2   9     3789.28     3638.39    124.21 o
  -8   2   9     4421.94     4420.08     87.66 o
  -6   2   9     1985.28     2055.35     43.30 o
  -4   2   9     1546.23     1528.72     31.02 o
  -2   2   9     5480.18     5503.14    136.49 o
   0   2   9    12085.87    12941.16    602.69 o
   2   2   9     4274.05     4479.98    376.23 o
   4   2   9      469.15      484.84     32.72 o
   6   2   9     7422.87     6993.67    813.73 o
   8   2   9     9509.42     8895.51   1141.44 o
  10   2   9     7428.72     7099.01    926.54 o
  12   2   9     2958.38     2849.85    359.01 o
  14   2   9       22.40       55.12     17.23 o
  16   2   9     1275.46     1306.56    139.82 o
  18   2   9     1605.47     1587.13    241.59 o
  20   2   9      882.83      915.28    152.59 o
 -31   3   9       21.48       44.76     18.86 o
 -29   3   9      416.96      587.77    131.16 o
 -27   3   9      326.12      347.85     35.52 o
 -25   3   9      447.40      425.61     35.87 o
 -23   3   9       95.42      184.78     41.93 o
 -21   3   9       35.79       91.62     29.85 o
 -19   3   9      410.09      380.10     43.74 o
 -17   3   9        9.74       73.95     44.49 o
 -15   3   9     1555.63     1398.68    119.83 o
 -13   3   9     5037.06     4861.62    316.75 o
 -11   3   9     2034.63     1935.19     88.52 o
  -9   3   9      161.82      147.03     16.45 o
  -7   3   9     3915.81     3813.99    228.89 o
  -5   3   9      989.36     1034.01     67.16 o
  -3   3   9      143.52      197.20     14.93 o
  -1   3   9     2724.60     2674.29    113.10 o
   1   3   9     1292.43     1352.82     44.10 o
   3   3   9      823.13      834.58     39.90 o
   5   3   9        0.89       -5.53     10.14 o
   7   3   9      355.59      351.66     29.36 o
   9   3   9        0.49       12.73     19.63 o
  11   3   9      220.07      213.41     27.72 o
  13   3   9        0.47       37.65     30.93 o
  15   3   9      683.84      701.11     83.58 o
  17   3   9       83.98      121.15     24.09 o
  19   3   9      376.59      411.97    104.09 o
 -28   4   9     2647.35     2792.24    268.44 o
 -26   4   9     2799.44     2792.99    271.74 o
 -24   4   9      552.06      596.50     41.96 o
 -22   4   9     1155.27     1000.07     75.85 o
 -20   4   9     3192.55     2844.85    242.34 o
 -18   4   9     2916.66     2730.63    208.58 o
 -16   4   9      802.37      715.14     87.75 o
 -14   4   9      255.12      286.93     24.33 o
 -12   4   9     5926.33     5742.69    394.84 o
 -10   4   9    15243.27    14332.15    900.22 o
  -8   4   9     7475.13     7105.19    452.48 o
  -6   4   9      266.78      312.44     94.11 o
  -4   4   9     1261.13     1311.91     63.37 o
  -2   4   9     7373.87     7354.14    505.49 o
   0   4   9     6428.81     6760.83    348.60 o
   2   4   9     4196.31     4069.78    113.79 o
   4   4   9      287.80      314.72     50.85 o
   6   4   9      852.51      881.70     45.61 o
   8   4   9     2292.63     2439.94    221.41 o
  10   4   9     2468.50     2493.05    277.07 o
  12   4   9      285.10      328.25     48.77 o
  14   4   9      461.11      599.35    107.36 o
 -23   5   9      102.25       84.22     19.83 o
 -21   5   9      222.71      233.17     30.28 o
 -19   5   9      552.52      576.72     78.16 o
 -17   5   9      446.93      444.82     49.79 o
 -15   5   9      139.08      181.09     33.57 o
 -13   5   9       39.77       62.45     15.01 o
 -11   5   9     1554.93     1639.75    114.26 o
  -9   5   9     1351.25     1331.06     94.67 o
  -7   5   9     1503.71     1560.07    164.91 o
  -5   5   9       40.27       52.82     14.80 o
  -3   5   9      553.30      568.87     47.88 o
  -1   5   9     1137.96     1144.06    163.32 o
   1   5   9     1174.98     1100.53     54.87 o
   3   5   9     1163.01     1193.29     85.45 o
   5   5   9       64.54       79.34     16.35 o
   7   5   9      287.99      355.46     33.20 o
   9   5   9      986.96     1131.48     56.06 o
  11   5   9       32.46       53.29     16.93 o
 -14   6   9       36.77       44.61     20.19 o
 -12   6   9      398.97      400.06     41.35 o
 -10   6   9      320.12      304.41     46.39 o
  -8   6   9      306.77      302.44     36.38 o
  -6   6   9      275.62      272.45     35.26 o
  -4   6   9      240.35      199.62     30.98 o
  -2   6   9      283.66      292.25     36.36 o
   0   6   9       19.54       20.46     15.39 o
 -34   0  10     7256.20     8014.25    203.86 o
 -32   0  10     7821.96     8099.93    197.95 o
 -30   0  10     2468.75     2457.98    150.59 o
 -28   0  10      184.56      245.19     34.50 o
 -26   0  10     1385.26     1447.72     53.21 o
 -24   0  10     9974.19     9974.87    135.51 o
 -22   0  10     4060.07     4025.11     82.06 o
 -20   0  10     1558.12     1524.19     48.97 o
 -18   0  10     2116.33     2086.60     55.25 o
 -16   0  10     7718.36     7476.65    102.99 o
 -14   0  10    32337.41    31772.63    285.95 o
 -12   0  10      175.35      182.58     41.63 o
 -10   0  10     3179.94     3152.03     75.35 o
  -8   0  10    23900.79    24823.34   1697.38 o
  -6   0  10    25081.46    25546.07    258.97 o
  -4   0  10    45312.71    50058.38   4410.04 o
  -2   0  10     2602.11     2958.39     85.75 o
   0   0  10       80.97       65.42     19.63 o
   2   0  10    37360.38    44497.55    419.74 o
   4   0  10     1376.07     1595.44     73.20 o
   6   0  10     6549.88     7195.11    160.42 o
   8   0  10     1350.12     1575.10     79.14 o
  10   0  10        1.83      -12.49     16.06 o
  12   0  10     6729.73     7473.22    185.41 o
  14   0  10     1181.26     1467.21     85.68 o
  16   0  10      839.85      668.67     61.27 o
  18   0  10     3148.10     2743.88    124.42 o
  20   0  10     1298.30      997.76     79.73 o
 -35   1  10     1135.35     1342.77     87.46 o
 -33   1  10     1331.21     1535.65     89.25 o
 -31   1  10     2697.13     2930.71    172.62 o
 -29   1  10      898.69      961.89     45.45 o
 -27   1  10        5.17       17.00     11.32 o
 -25   1  10     2574.44     2565.13     58.25 o
 -23   1  10     1411.54     1312.17     40.90 o
 -21   1  10     1452.17     1485.60    183.58 o
 -19   1  10      403.69      419.79     28.88 o
 -17   1  10      474.54      437.46     28.33 o
 -15   1  10     3493.22     3355.63    138.80 o
 -13   1  10        1.57        9.06      8.86 o
 -11   1  10      119.34      138.44     13.28 o
  -9   1  10     4493.94     4421.33     77.80 o
  -7   1  10     7673.26     7579.76    309.08 o
  -5   1  10     9444.60     9078.90    269.30 o
  -3   1  10     5817.31     5713.53    327.54 o
  -1   1  10      776.11      721.91     25.89 o
   1   1  10      238.46      345.69     67.88 o
   3   1  10     2907.94     2872.33    171.45 o
   5   1  10     7091.22     6845.84    727.73 o
   7   1  10     1381.75     1313.84     76.76 o
   9   1  10        3.93       31.49     16.09 o
  11   1  10      106.43      136.81     36.58 o
  13   1  10      837.06      907.67     82.69 o
  15   1  10      102.12      131.01     24.89 o
  17   1  10        0.11       80.69     96.64 o
  19   1  10      920.03     1058.50    156.46 o
 -34   2  10      812.75      919.09     74.95 o
 -32   2  10     1455.51     1546.81    177.01 o
 -30   2  10      146.78      200.82     29.12 o
 -28   2  10      476.01      495.08     30.49 o
 -26   2  10     3681.88     3684.94    290.90 o
 -24   2  10     2862.60     2907.41    180.09 o
 -22   2  10     3526.40     3347.53    273.65 o
 -20   2  10        0.76        5.16     12.52 o
 -18   2  10     1512.70     1502.95    122.59 o
 -16   2  10    14563.74    14687.68    682.48 o
 -14   2  10     5157.35     5011.37    107.25 o
 -12   2  10     4648.10     4489.10    113.71 o
 -10   2  10        0.84       47.77     25.00 o
  -8   2  10       68.54      102.53     32.72 o
  -6   2  10    10083.22    10129.93    242.21 o
  -4   2  10     1521.81     1560.50     94.16 o
  -2   2  10     2868.38     2803.30    101.12 o
   0   2  10     3315.90     3340.00    270.94 o
   2   2  10     1235.25     1299.79     46.50 o
   4   2  10     9399.77     9122.80   1105.34 o
   6   2  10      258.16      220.88     25.56 o
   8   2  10      276.29      272.40     59.18 o
  10   2  10     2969.04     2811.97    407.83 o
  12   2  10     1705.40     1544.91    188.05 o
  14   2  10     5097.56     4909.76    504.30 o
  16   2  10      248.54      220.50     29.96 o
  18   2  10       80.00       54.37     18.70 o
 -31   3  10     1697.49     1806.47    102.94 o
 -29   3  10      373.67      396.59     63.05 o
 -27   3  10     1062.75     1273.31     58.40 o
 -25   3  10     3351.91     3482.55    316.46 o
 -23   3  10     7532.18     7207.39    432.62 o
 -21   3  10      373.22      403.77     33.28 o
 -19   3  10      425.28      391.26     24.49 o
 -17   3  10     4521.19     4383.26    328.68 o
 -15   3  10    11463.82    11199.42    779.46 o
 -13   3  10    10053.08     9682.67    564.86 o
 -11   3  10      168.94      143.17     22.39 o
  -9   3  10     1081.71     1067.53     71.69 o
  -7   3  10     9327.18     9265.69    537.97 o
  -5   3  10     8487.00     8512.99    514.34 o
  -3   3  10     4588.37     4563.66    269.11 o
  -1   3  10      152.46      182.26     19.74 o
   1   3  10     4017.76     3881.55    116.75 o
   3   3  10     6484.49     6427.84    477.85 o
   5   3  10     3441.69     3579.18    203.95 o
   7   3  10      989.17      960.56     46.84 o
   9   3  10      122.06      165.21     30.63 o
  11   3  10     4734.01     4671.95    477.13 o
  13   3  10     2348.98     2273.85    230.04 o
  15   3  10     1607.41     1716.67    141.91 o
  17   3  10        6.76       11.19     25.87 o
 -28   4  10      419.27      439.44     42.99 o
 -26   4  10        0.17       53.85     19.55 o
 -24   4  10       10.27       33.69     15.51 o
 -22   4  10       14.90       20.44     14.71 o
 -20   4  10       21.68       23.94     12.71 o
 -18   4  10        6.24       25.68     13.57 o
 -16   4  10      291.30      261.92     29.39 o
 -14   4  10      154.66      142.03     18.75 o
 -12   4  10     1530.19     1451.12    135.15 o
 -10   4  10      238.91      243.85     23.51 o
  -8   4  10      179.11      182.90     23.20 o
  -6   4  10     1782.48     1805.43     70.52 o
  -4   4  10      425.57      460.90     43.20 o
  -2   4  10      716.74      757.67     65.57 o
   0   4  10       33.00       54.15     19.13 o
   2   4  10       59.65       69.00     23.27 o
   4   4  10      729.53      681.16     40.74 o
   6   4  10        5.43       32.90     20.22 o
   8   4  10      266.78      357.95     37.17 o
  10   4  10       81.57      122.23     20.66 o
  12   4  10       29.51       51.47     15.46 o
 -23   5  10     1297.40     1083.43     77.94 o
 -21   5  10      899.46      924.12     64.84 o
 -19   5  10        6.30        0.53     11.86 o
 -17   5  10     1389.00     1321.80    107.22 o
 -15   5  10     2802.15     2801.04    233.83 o
 -13   5  10     1768.03     1729.55    174.40 o
 -11   5  10      498.98      574.97     64.30 o
  -9   5  10       61.63       84.20     29.66 o
  -7   5  10     1219.33     1241.75    112.34 o
  -5   5  10     2157.87     2254.52    194.16 o
  -3   5  10      158.58      182.54     22.14 o
  -1   5  10      145.09      139.33     26.46 o
   1   5  10      848.49      872.52    133.26 o
   3   5  10     1898.30     1820.53     98.79 o
   5   5  10      593.53      542.89     41.58 o
   7   5  10      248.15      304.83     33.34 o
  -8   6  10      601.33      637.85     47.95 o
  -6   6  10      760.57      735.80     50.47 o
 -33   1  11      434.65      440.76     49.37 o
 -31   1  11     2459.34     2617.76     87.79 o
 -29   1  11     4337.37     4415.62    142.74 o
 -27   1  11     3882.19     3884.90    118.94 o
 -25   1  11       26.02       53.12     14.14 o
 -23   1  11     5096.66     4812.72     99.76 o
 -21   1  11     9542.74     9089.18    180.55 o
 -19   1  11    11586.00    10924.39    382.72 o
 -17   1  11     6147.80     5811.75    208.99 o
 -15   1  11        1.50      101.53     58.58 o
 -13   1  11     7029.35     6763.96    131.84 o
 -11   1  11    15189.55    14988.00    526.34 o
  -9   1  11    13549.00    12379.05   1091.74 o
  -7   1  11     2587.06     2537.94    184.18 o
  -5   1  11      997.03      994.89     48.28 o
  -3   1  11     8034.99     7543.85    235.63 o
  -1   1  11    10451.86    10722.45    633.91 o
   1   1  11      978.62      994.58     57.83 o
   3   1  11      245.67      273.86     34.80 o
   5   1  11     2172.99     2175.71    319.05 o
   7   1  11     8274.23     8270.79    898.45 o
   9   1  11     4882.24     4755.87    629.74 o
  11   1  11      741.41      749.36     61.27 o
  13   1  11      364.39      363.92     37.18 o
  15   1  11     2785.10     2806.69    351.21 o
  17   1  11     2822.20     2723.67    348.82 o
 -32   2  11      186.11      275.99     34.26 o
 -30   2  11     2637.28     2693.71    267.86 o
 -28   2  11     1785.12     1888.40     80.04 o
 -26   2  11      611.18      566.79     58.59 o
 -24   2  11      782.82      760.98     44.02 o
 -22   2  11     5794.78     5723.58    335.55 o
 -20   2  11     9602.14     9182.12    585.27 o
 -18   2  11    10076.47    10202.47    449.31 o
 -16   2  11      781.00      781.13     85.37 o
 -14   2  11     3535.54     3510.52    121.70 o
 -12   2  11     4272.95     4011.76    215.08 o
 -10   2  11     8281.19     8313.99    205.45 o
  -8   2  11     3292.92     3360.39     79.08 o
  -6   2  11     1168.01     1098.22     34.87 o
  -4   2  11      740.26      798.38     37.30 o
  -2   2  11     3142.25     3132.48    126.61 o
   0   2  11     2774.41     2847.84    171.06 o
   2   2  11        2.87       24.06     22.01 o
   4   2  11      820.84      884.20     42.75 o
   6   2  11     5014.16     4814.26    638.13 o
   8   2  11     4254.88     4190.89    456.55 o
  10   2  11     2189.80     2149.29    234.80 o
  12   2  11      218.97      225.28     30.65 o
  14   2  11      908.40      846.66     90.43 o
  16   2  11     3723.83     3768.29    415.30 o
 -31   3  11      705.73      721.21     49.50 o
 -29   3  11      566.86      639.26     44.37 o
 -27   3  11      211.49      336.64     50.56 o
 -25   3  11      574.70      689.96     44.19 o
 -23   3  11        0.14       39.46     16.95 o
 -21   3  11      105.23       78.72     18.86 o
 -19   3  11       76.02       70.72     23.79 o
 -17   3  11       45.49       51.17     13.63 o
 -15   3  11     1654.16     1487.03     71.71 o
 -13   3  11      144.82      121.86     16.73 o
 -11   3  11        1.39        9.41     13.57 o
  -9   3  11        4.72       69.16     62.98 o
  -7   3  11      950.92      984.39     68.51 o
  -5   3  11      755.63      783.87     57.16 o
  -3   3  11     1168.72     1134.55     93.80 o
  -1   3  11     1757.35     1772.22    101.82 o
   1   3  11     1165.95     1180.48     94.31 o
   3   3  11      147.23      115.25     20.56 o
   5   3  11       55.59       76.83     18.26 o
   7   3  11       43.03       62.68     47.28 o
   9   3  11      182.29      179.71     27.26 o
  11   3  11      104.87      119.99     23.15 o
  13   3  11       29.63       55.68     24.68 o
 -26   4  11     1464.81     1566.23     69.65 o
 -24   4  11       35.53       22.69     15.13 o
 -22   4  11     1513.27     1475.75    146.08 o
 -20   4  11     2930.65     3066.30    205.08 o
 -18   4  11     2448.90     2387.86    184.17 o
 -16   4  11      252.75      281.60     24.81 o
 -14   4  11      261.44      292.58     25.59 o
 -12   4  11     4657.13     4449.59    328.34 o
 -10   4  11     4085.43     3889.90    225.34 o
  -8   4  11     1639.01     1502.84    108.91 o
  -6   4  11      548.66      578.24     31.70 o
  -4   4  11     3507.99     3772.40    256.03 o
  -2   4  11     8445.35     7973.73    561.58 o
   0   4  11     3712.77     3513.04    225.99 o
   2   4  11      990.13      975.20     95.78 o
   4   4  11      133.07      165.97     27.36 o
   6   4  11     1111.67     1279.91     57.59 o
   8   4  11     3584.87     3665.49    243.82 o
  10   4  11      685.77      729.63     63.05 o
 -21   5  11      497.06      431.15     39.73 o
 -19   5  11     1079.87     1034.83     78.45 o
 -17   5  11      863.00      810.86     98.86 o
 -15   5  11        2.58       18.28     12.85 o
 -13   5  11      303.70      298.24     27.88 o
 -11   5  11      350.34      350.05     55.59 o
  -9   5  11      602.76      559.09     65.04 o
  -7   5  11       11.72       25.55     13.03 o
  -5   5  11      313.88      369.15     66.82 o
  -3   5  11      765.88      731.23     47.44 o
  -1   5  11     1207.52     1203.13     59.73 o
   1   5  11      579.00      558.79     46.10 o
   3   5  11       14.37       28.51     18.80 o
   5   5  11      330.28      246.84     50.56 o
 -32   0  12     2550.93     3012.95    124.99 o
 -30   0  12       88.01       81.48     30.93 o
 -28   0  12     2580.44     2572.67    111.31 o
 -26   0  12    13429.60    12971.65    247.97 o
 -24   0  12     8974.18     8846.79    199.88 o
 -22   0  12     4000.29     3922.35     84.89 o
 -20   0  12        2.48       24.56     14.87 o
 -18   0  12     1811.52     1770.71     54.23 o
 -16   0  12    10139.42     9640.74    208.43 o
 -14   0  12     3363.49     3034.29     67.89 o
 -12   0  12      520.71      500.92     28.20 o
 -10   0  12     2840.06     2526.43     68.48 o
  -8   0  12    15648.85    15329.39    226.01 o
  -6   0  12    14053.68    13587.38    380.21 o
  -4   0  12     6120.18     6172.31    207.81 o
  -2   0  12     2738.79     2750.14    197.38 o
   0   0  12    14365.12    15171.20   1077.58 o
   2   0  12    11881.66    13424.93    227.04 o
   4   0  12    12137.07    13426.63    236.00 o
   6   0  12     4235.81     5061.84    147.72 o
   8   0  12      715.08      917.31     67.82 o
  10   0  12     1053.64     1039.37     73.77 o
  12   0  12     4826.29     5506.39    170.96 o
  14   0  12      619.20      540.72     56.51 o
  16   0  12      355.48      283.72     48.77 o
 -33   1  12      691.77      820.30     48.35 o
 -31   1  12      584.54      566.21     33.39 o
 -29   1  12       86.54      105.79     18.62 o
 -27   1  12      694.54      673.27     34.31 o
 -25   1  12     3292.57     3165.31     97.13 o
 -23   1  12     2227.04     1973.83     60.07 o
 -21   1  12     3345.44     3077.82     64.58 o
 -19   1  12      621.52      644.69    132.06 o
 -17   1  12      106.79      110.29     18.00 o
 -15   1  12      814.16      782.34     37.86 o
 -13   1  12        0.58       19.04     14.57 o
 -11   1  12       29.47       31.46     12.00 o
  -9   1  12     3060.87     2953.49     54.63 o
  -7   1  12      401.77      470.45     23.45 o
  -5   1  12     2729.25     2859.87    126.90 o
  -3   1  12     2078.29     1983.59    115.04 o
  -1   1  12      137.34      142.45     16.17 o
   1   1  12     3787.05     3613.68    442.54 o
   3   1  12     2568.06     2597.33    295.87 o
   5   1  12     4895.66     4681.87    594.61 o
   7   1  12       48.43       59.33     19.05 o
   9   1  12       69.11       81.42     19.97 o
  11   1  12      978.08      976.31     95.78 o
  13   1  12        9.02       17.09     15.14 o
  15   1  12      478.42      462.70     48.78 o
 -32   2  12      354.62      397.95     40.12 o
 -30   2  12      284.65      320.21     29.05 o
 -28   2  12      272.58      282.60     26.49 o
 -26   2  12     1477.68     1397.05    105.62 o
 -24   2  12     2185.30     2130.47     70.99 o
 -22   2  12      182.64      183.49     26.91 o
 -20   2  12     1027.83     1034.80     48.98 o
 -18   2  12     5341.45     5356.84    365.60 o
 -16   2  12     1749.95     1770.66     78.85 o
 -14   2  12     3316.35     3202.15    299.54 o
 -12   2  12      986.52      966.95     42.18 o
 -10   2  12     1192.18     1149.13     38.46 o
  -8   2  12     4446.46     4353.41     71.35 o
  -6   2  12     4793.91     4782.81    121.81 o
  -4   2  12      911.87      998.66     50.12 o
  -2   2  12       39.21       69.94     13.04 o
   0   2  12       53.84      146.34     20.66 o
   2   2  12     1013.94      960.17    116.02 o
   4   2  12     2103.86     2077.06    294.61 o
   6   2  12        0.97        1.51     13.28 o
   8   2  12       69.77       73.77     20.24 o
  10   2  12     2100.87     2065.57    294.30 o
  12   2  12      901.50      831.96     78.53 o
  14   2  12      814.83      784.76    109.16 o
 -29   3  12        1.39       31.00     16.83 o
 -27   3  12     2335.81     2322.43    144.33 o
 -25   3  12     3608.54     3600.54    232.81 o
 -23   3  12     2397.43     2508.01    257.43 o
 -21   3  12      121.48      118.01     22.53 o
 -19   3  12      648.12      720.42     43.30 o
 -17   3  12     8670.10     8870.03    477.85 o
 -15   3  12     4409.18     4285.74    239.91 o
 -13   3  12     2358.17     2291.54     77.83 o
 -11   3  12      927.35      881.71     71.10 o
  -9   3  12     3044.41     3063.21     85.43 o
  -7   3  12     9875.61    10180.89    471.36 o
  -5   3  12     4544.68     4619.07    281.77 o
  -3   3  12     2070.29     2133.55    176.02 o
  -1   3  12     2516.37     2260.79    241.98 o
   1   3  12     2000.13     2073.50     98.79 o
   3   3  12     5697.63     5735.56    396.57 o
   5   3  12     1674.54     1617.82    124.67 o
   7   3  12      152.44      140.00     24.47 o
   9   3  12     2095.84     2019.91    164.25 o
  11   3  12     1496.44     1450.36    172.55 o
 -26   4  12       14.68        5.35     19.03 o
 -24   4  12       20.91       50.63     24.38 o
 -22   4  12      433.27      386.09     36.44 o
 -20   4  12      393.29      429.49     35.57 o
 -18   4  12        6.97        1.78     10.23 o
 -16   4  12       72.64       99.26     16.22 o
 -14   4  12        3.46       17.94     10.70 o
 -12   4  12       49.98       75.48     15.50 o
 -10   4  12        5.73       27.51     11.47 o
  -8   4  12      128.51      138.83     18.82 o
  -6   4  12      550.70      541.49     59.07 o
  -4   4  12      156.96      241.29     48.74 o
  -2   4  12       14.95       42.89     17.42 o
   0   4  12      243.60      272.84     32.38 o
   2   4  12      209.79      219.94     29.40 o
   4   4  12      379.72      417.55     51.75 o
   6   4  12        1.78       19.63     26.17 o
   8   4  12       70.55       99.14     21.61 o
 -17   5  12     1472.29     1492.47    137.49 o
 -15   5  12     2115.44     2131.97    159.41 o
 -13   5  12      551.25      557.16     82.81 o
 -11   5  12       34.00       45.33     15.09 o
  -9   5  12      855.15      887.91    104.82 o
  -7   5  12      879.08      971.26    116.75 o
  -5   5  12     1381.94     1396.29     65.40 o
  -3   5  12      141.87      146.51     29.86 o
  -1   5  12       99.94      121.36     27.52 o
 -31   1  13     2240.00     2327.25     64.46 o
 -29   1  13     3232.88     3221.41     74.94 o
 -27   1  13      809.01      801.25     37.80 o
 -25   1  13      447.50      410.59     28.88 o
 -23   1  13     5932.37     5563.92     91.74 o
 -21   1  13     7309.46     7153.04    259.41 o
 -19   1  13     1414.83     1402.78    159.77 o
 -17   1  13        6.18        8.21      9.90 o
 -15   1  13     1301.18     1322.30     50.44 o
 -13   1  13     7358.78     6921.62    128.23 o
 -11   1  13    13723.21    12876.82    179.38 o
  -9   1  13     5516.17     5277.61     96.95 o
  -7   1  13       17.45       73.50     47.60 o
  -5   1  13     5644.26     5648.70    222.98 o
  -3   1  13     4820.13     4986.43    247.46 o
  -1   1  13     2571.65     2543.93    198.08 o
   1   1  13     1464.53     1470.88    188.93 o
   3   1  13      144.16      168.83     25.00 o
   5   1  13     3705.54     3519.82    498.43 o
   7   1  13     2391.51     2379.72    247.61 o
   9   1  13      953.11     1025.96    199.59 o
  11   1  13      372.31      390.21     63.05 o
  13   1  13      808.32      832.28    205.53 o
 -30   2  13     1302.74     1399.71     51.55 o
 -28   2  13      776.27      745.18     37.69 o
 -26   2  13       10.56       61.40     52.34 o
 -24   2  13      314.17      357.48     35.56 o
 -22   2  13     3454.10     3316.67    246.51 o
 -20   2  13     5934.59     5650.44    196.97 o
 -18   2  13      451.43      435.51     32.68 o
 -16   2  13      856.45      950.45     68.12 o
 -14   2  13     5787.52     5550.21    301.58 o
 -12   2  13     9076.67     8698.57    190.07 o
 -10   2  13     5548.56     5392.13    130.55 o
  -8   2  13     1247.26     1267.48     52.62 o
  -6   2  13      409.44      468.75     26.76 o
  -4   2  13     1930.92     1993.33    112.26 o
  -2   2  13     2792.08     2865.38    313.74 o
   0   2  13     2372.79     2473.20    103.57 o
   2   2  13       71.55       72.26     26.17 o
   4   2  13      544.79      517.55     76.44 o
   6   2  13     1594.07     1497.40    243.37 o
   8   2  13      481.09      512.00     55.32 o
  10   2  13      138.79      138.07     23.87 o
  12   2  13      327.12      347.61     39.11 o
 -27   3  13      196.96      281.96     46.99 o
 -25   3  13       38.13       65.20     19.14 o
 -23   3  13      581.47      522.64     39.54 o
 -21   3  13      959.50      954.83     50.68 o
 -19   3  13      286.81      370.73     92.19 o
 -17   3  13       15.82       53.16     17.84 o
 -15   3  13      184.36      179.96     41.93 o
 -13   3  13      226.31      249.21     43.18 o
 -11   3  13        0.90       -2.38      9.06 o
  -9   3  13      130.35      154.10     19.71 o
  -7   3  13     1035.24     1050.44     58.98 o
  -5   3  13      397.19      426.26     27.40 o
  -3   3  13      276.68      265.58     30.49 o
  -1   3  13       27.17       40.69     15.76 o
   1   3  13       17.92       32.85     13.64 o
   3   3  13      308.11      352.12     51.75 o
   5   3  13      196.23      213.52     44.01 o
   7   3  13     1176.67     1092.80    107.39 o
   9   3  13      334.72      345.75     34.20 o
 -24   4  13     1022.34     1089.89     83.29 o
 -22   4  13     3356.63     3468.27    278.32 o
 -20   4  13     2541.35     2745.25    298.50 o
 -18   4  13     1352.48     1429.37     64.26 o
 -16   4  13       71.76      154.59     25.64 o
 -14   4  13     1003.51      956.23     47.02 o
 -12   4  13     1989.83     1953.70    103.22 o
 -10   4  13     1150.63     1116.55     79.89 o
  -8   4  13      196.81      244.39     35.88 o
  -6   4  13      686.74      755.50     48.79 o
  -4   4  13     3185.53     3072.37     90.08 o
  -2   4  13     2147.99     1953.31    108.02 o
   0   4  13      506.45      475.21     47.59 o
   2   4  13       12.19       26.66     16.65 o
   4   4  13     1634.79     1639.11    170.77 o
 -11   5  13      584.46      628.85     69.15 o
  -9   5  13      243.48      231.98     27.76 o
  -7   5  13        2.24       36.04     18.45 o
 -30   0  14     1172.79     1114.93     82.70 o
 -28   0  14     4379.05     4231.49    151.87 o
 -26   0  14    11457.99    11059.48    242.97 o
 -24   0  14     3925.48     3796.44    140.54 o
 -22   0  14      451.40      398.53     52.34 o
 -20   0  14     2851.95     2672.45    113.11 o
 -18   0  14     4854.34     4563.04    145.96 o
 -16   0  14     8157.10     7674.13    186.71 o
 -14   0  14     3016.84     2797.78    111.34 o
 -12   0  14     1078.78     1120.93     69.02 o
 -10   0  14     3153.28     2756.27    107.18 o
  -8   0  14     2929.30     2675.05    104.79 o
  -6   0  14     6105.77     5444.56    147.83 o
  -4   0  14      414.97      406.26     41.64 o
  -2   0  14      658.51      748.37     52.05 o
   0   0  14     8473.26     9859.02    202.81 o
   2   0  14     6217.63     7381.49    181.78 o
   4   0  14     3123.76     3575.10    130.98 o
   6   0  14      225.29      231.96     43.42 o
   8   0  14     1487.18     1704.71     99.37 o
  10   0  14     4624.17     4552.48    702.19 o
 -31   1  14      134.47      149.87     29.85 o
 -29   1  14      447.51      468.79     41.90 o
 -27   1  14      849.77      815.26     49.55 o
 -25   1  14     2057.74     1938.01     57.25 o
 -23   1  14     1470.38     1405.25     48.10 o
 -21   1  14      303.74      303.47     25.05 o
 -19   1  14      436.54      445.33     31.78 o
 -17   1  14     1447.51     1398.06     84.50 o
 -15   1  14     2323.97     2323.56     68.54 o
 -13   1  14      430.44      414.03     31.41 o
 -11   1  14        2.52       16.52     11.98 o
  -9   1  14     1420.60     1369.19     51.48 o
  -7   1  14       18.50       25.05     12.76 o
  -5   1  14      276.44      239.85     21.03 o
  -3   1  14      208.18      262.59     21.96 o
  -1   1  14      602.82      682.90     57.11 o
   1   1  14     2263.47     2354.17    377.06 o
   3   1  14      189.98      200.69     27.91 o
   5   1  14      236.13      304.53     37.17 o
   7   1  14      492.92      527.33     39.55 o
   9   1  14      263.50      285.34     64.24 o
 -28   2  14      601.05      603.93     35.47 o
 -26   2  14     1211.09     1171.24     56.67 o
 -24   2  14     2192.22     2206.58    135.40 o
 -22   2  14      348.52      335.75     34.11 o
 -20   2  14      796.59      781.18     44.44 o
 -18   2  14     1229.56     1220.96     54.10 o
 -16   2  14      734.27      734.20     68.71 o
 -14   2  14      682.09      782.22    107.67 o
 -12   2  14      731.57      737.40     43.04 o
 -10   2  14     1928.24     1779.45    206.22 o
  -8   2  14     8188.23     8279.65    296.16 o
  -6   2  14      248.84      393.37     48.56 o
  -4   2  14      243.44      280.91     36.91 o
  -2   2  14      291.26      304.17     31.09 o
   0   2  14      548.95      546.73     73.46 o
   2   2  14     2009.45     2041.28    102.36 o
   4   2  14      238.22      236.13     45.80 o
   6   2  14      193.55      191.91     47.88 o
   8   2  14      973.01      988.15    125.82 o
 -25   3  14     3157.27     3203.93    162.82 o
 -23   3  14     1152.31     1069.99    124.94 o
 -21   3  14        0.98       29.69     36.58 o
 -19   3  14     1448.42     1424.35     61.78 o
 -17   3  14     3584.30     3550.34    131.59 o
 -15   3  14     2408.25     2375.67    141.66 o
 -13   3  14      119.63      181.29     28.85 o
 -11   3  14     1137.24     1153.01     53.28 o
  -9   3  14     3173.34     3226.34    238.01 o
  -7   3  14     4258.69     4404.35    190.79 o
  -5   3  14      968.13      927.78     48.59 o
  -3   3  14        0.01       40.60     15.67 o
  -1   3  14     1733.87     1761.95    153.82 o
   1   3  14     2469.68     2247.30    149.99 o
   3   3  14     2975.77     3287.76    137.51 o
   5   3  14      116.67      104.68     40.44 o
 -20   4  14       61.36       72.69     20.43 o
 -18   4  14       97.63      106.45     22.05 o
 -16   4  14        1.50       19.32     20.22 o
 -14   4  14      145.29      150.67     23.87 o
 -12   4  14        6.14       34.17     11.99 o
 -10   4  14       21.11       26.04     10.63 o
  -8   4  14       34.21       54.13     13.20 o
  -6   4  14        0.09       18.38     12.16 o
  -4   4  14      129.04      185.79     28.56 o
  -2   4  14      110.90      128.58     24.97 o
   0   4  14      374.66      401.94     41.19 o
 -29   1  15     1844.22     1864.57     76.99 o
 -27   1  15      157.00      187.32     31.11 o
 -25   1  15     1510.08     1333.12     62.25 o
 -23   1  15     3154.37     2917.42    246.17 o
 -21   1  15     2086.66     1957.26    241.63 o
 -19   1  15      295.50      351.56     45.20 o
 -17   1  15      483.08      474.34     38.96 o
 -15   1  15     3159.84     3086.46    122.65 o
 -13   1  15     5004.66     5149.23    154.90 o
 -11   1  15     3640.24     3552.68    126.84 o
  -9   1  15      101.01      151.07     33.31 o
  -7   1  15     1752.18     1762.42     82.42 o
  -5   1  15     3395.51     3291.82    148.86 o
  -3   1  15     4506.67     4372.12    431.24 o
  -1   1  15     2362.34     2270.37    254.15 o
   1   1  15        3.22        2.38     20.82 o
   3   1  15      506.81      584.12     58.89 o
   5   1  15     2525.07     2524.79    333.31 o
   7   1  15     1256.06     1312.36     77.05 o
 -26   2  15       37.92       72.37     16.09 o
 -24   2  15      709.82      732.21     45.90 o
 -22   2  15     1270.32     1313.80     63.96 o
 -20   2  15      742.67      747.85     43.92 o
 -18   2  15      143.65      177.97     26.68 o
 -16   2  15     1303.08     1333.71    113.05 o
 -14   2  15     3546.77     3530.96    242.05 o
 -12   2  15     4536.23     4423.29    330.28 o
 -10   2  15      333.04      354.81     32.14 o
  -8   2  15      258.86      262.52     30.93 o
  -6   2  15     1401.02     1375.10     58.61 o
  -4   2  15     3524.04     3617.52    350.41 o
  -2   2  15     3608.84     3472.51    326.30 o
   0   2  15      378.20      437.18     35.63 o
   2   2  15        6.18       24.38     25.57 o
   4   2  15      536.64      633.49     64.84 o
 -23   3  15      515.45      544.83     49.67 o
 -21   3  15      430.02      485.96     44.31 o
 -19   3  15      407.29      465.13     36.41 o
 -17   3  15        1.53       45.20     23.19 o
 -15   3  15       94.66      108.03     20.32 o
 -13   3  15      257.23      315.90     33.64 o
 -11   3  15      240.08      345.61     79.40 o
  -9   3  15        2.61       21.00     13.43 o
  -7   3  15        4.77       56.48     34.76 o
  -5   3  15        2.82       35.17     15.00 o
  -3   3  15        1.16       28.73     22.90 o
  -1   3  15      199.22      194.91     27.26 o
   1   3  15       42.31       61.29     19.58 o
 -14   4  15     1688.83     1807.71    138.94 o
 -12   4  15     1537.07     1658.87    227.59 o
 -10   4  15     1259.33     1375.71    111.10 o
  -8   4  15       11.38       44.45     31.82 o
 -28   0  16     4168.61     3878.37    156.61 o
 -26   0  16     1299.38     1272.64     91.63 o
 -24   0  16      363.57      356.28     55.32 o
 -22   0  16      392.35      364.62     55.91 o
 -20   0  16     5076.84     4792.51    162.63 o
 -18   0  16     7322.61     6379.56    186.00 o
 -16   0  16     4892.98     4427.83    151.31 o
 -14   0  16       70.12       89.21     29.14 o
 -12   0  16      352.49      360.45     49.37 o
 -10   0  16     1888.00     1736.52     92.84 o
  -8   0  16     2099.46     1950.30     97.60 o
  -6   0  16     2168.37     2196.73     99.99 o
   4   0  16       72.14       88.02     32.71 o
 -27   1  16     1060.25      920.33     55.94 o
 -25   1  16       81.78       83.97     24.72 o
 -23   1  16       46.93       51.15     21.03 o
 -21   1  16      502.34      483.62     39.56 o
 -19   1  16     1024.64      974.66     89.83 o
 -17   1  16     2500.56     2256.54    146.42 o
 -15   1  16      900.43      856.53    113.92 o
 -13   1  16      362.79      403.28     47.58 o
 -11   1  16     1373.76     1340.54     82.11 o
  -9   1  16      186.86      240.88     42.82 o
  -7   1  16      970.25     1052.42     71.99 o
   1   1  16        0.47       -2.38     22.60 o
   3   1  16       42.44       36.28     29.14 o
 -24   2  16      172.68      229.34     32.09 o
 -22   2  16        0.52        4.07     11.72 o
 -20   2  16      465.87      497.41     36.58 o
 -18   2  16     1378.77     1425.34     60.77 o
 -16   2  16      384.60      420.18     33.76 o
 -14   2  16       79.52      163.92     79.70 o
 -12   2  16     1189.55     1235.19    103.23 o
 -10   2  16     1544.01     1451.43     90.74 o
  -8   2  16      811.99      944.64    128.20 o
  -6   2  16      206.19      217.09     40.44 o
  -4   2  16        9.41       32.12     20.22 o
  -2   2  16     1635.44     1706.92    203.80 o
   0   2  16      788.41      701.08    104.40 o
 -19   3  16     2424.64     2501.33    150.88 o
 -17   3  16     1730.09     1741.49     70.36 o
 -15   3  16     1056.73     1133.60     55.64 o
 -13   3  16      125.30      144.80     42.82 o
 -11   3  16      700.53      865.39    159.42 o
  -9   3  16     2087.67     2226.00    287.44 o
  -7   3  16      914.60      936.96     70.79 o
  -5   3  16       85.60       87.39     32.71 o
 -23   1  17     2122.40     1882.99    147.59 o
 -21   1  17     1643.95     1578.02     68.77 o
 -19   1  17       99.90      127.06     23.79 o
 -17   1  17     1102.58     1120.00    138.03 o
 -15   1  17     2501.59     2233.09     87.49 o
 -13   1  17     1409.65     1342.56    153.51 o
 -11   1  17       73.41      116.31     27.95 o
  -9   1  17      103.68      126.35     28.85 o
  -7   1  17     1437.64     1311.97     81.51 o
  -5   1  17     2847.33     2725.08    118.46 o
 -20   2  17      522.12      588.88     63.05 o
 -18   2  17       12.66       11.30     21.41 o
 -16   2  17      619.88      678.12     63.05 o
 -14   2  17     1332.11     1507.07     91.03 o
 -12   2  17      223.68      325.34     49.37 o
 -10   2  17        2.89       21.00     32.71 o
  -8   2  17      493.23      557.94     55.32 o
  -6   2  17     2641.40     2321.32    110.71 o
 -18   0  18     3970.36     3741.20    152.43 o
 -16   0  18       28.24       42.23     21.41 o
 -14   0  18      407.65      532.35     56.51 o
 -12   0  18     2323.34     2391.92    115.46 o
 -10   0  18     2491.30     2369.42    114.87 o
  -8   0  18     2293.88     2248.46    111.89 o
 -15   1  18        0.85        6.76     13.71 o
 -13   1  18       89.55       76.89     20.83 o
 -11   1  18      719.12      724.31     46.48 o
 
